# Supplementary material for: Genetic Variation in the Base Excision Repair Pathway, Environmental Risk Factors, and Colorectal Adenoma Risk
Source: PLoS One. 2013 Aug 12;8(8):e71211. doi: 10.1371/journal.pone.0071211 (PMC3741365; doi:10.1371/journal.pone.0071211)
Supplement: Table S1 — Genes/SNPs included in study and minor allele frequencies. (XLSX) [file pone.0071211.s001.xlsx]

## Sheet: Supp Table 1
Table S1. Genes/SNPs included in study and minor allele frequencies.
					Total a		Non-Hispanic		African-		Hispanic		Asian-Pacific
							White		American				Islander
Gene	SNP	Chromosome	Position	Minor Allele	N	MAF b	N	MAF b	N	MAF b	N	MAF b	N	MAF b
APEX1	rs11160682	14	19978193	G	1358	0.38	715	0.378322	233	0.369099	256	0.361328	154	0.418831
APEX1	rs938891	14	19978500	C	1350	0.39	713	0.351332	227	0.422907	256	0.402344	154	0.503247
APEX1	rs938889	14	19978581	T	1348	0.42	709	0.408322	230	0.38913	256	0.443359	153	0.513072
APEX1	rs2319196	14	19979656	A	1362	0.2	720	0.233333	232	0.142241	256	0.207031	154	0.0876623
APEX1	rs17111750	14	19980248	T	1359	0.29	721	0.321775	231	0.261905	254	0.269685	153	0.238562
APEX1	rs7140314	14	19983132	G	1351	0.43	719	0.404729	222	0.434685	256	0.474609	154	0.522727
APEX1	rs4465523	14	19983363	A	1363	0.34	720	0.358333	233	0.296137	257	0.309339	153	0.385621
APEX1	rs4429194	14	19983547	G	1344	0.44	711	0.407876	227	0.475771	254	0.484252	152	0.523026
APEX1	rs2275008	14	19986089	C	1350	0.26	709	0.269394	232	0.329741	256	0.263672	153	0.101307
APEX1	rs938883	14	19986798	T	1363	0.46	719	0.449235	233	0.448498	257	0.527237	154	0.529221
APEX1	rs999692	14	19987505	C	1355	0.36	717	0.350767	231	0.402597	255	0.32549	152	0.391447
APEX1	rs1320150	14	19989883	C	1364	0.43	720	0.4125	233	0.414163	257	0.468872	154	0.512987
APEX1	rs1760941	14	19999878	C	1361	0.35	719	0.251043	233	0.553648	256	0.335938	153	0.594771
FEN1	rs108499	11	61303813	T	1354	0.36	718	0.314763	231	0.123377	253	0.547431	152	0.638158
FEN1	rs509360	11	61305135	A	1362	0.38	720	0.317361	233	0.783262	256	0.207031	153	0.326797
FEN1	rs174532	11	61305450	A	1357	0.22	718	0.320334	231	0.0541126	254	0.190945	154	0.00974026
FEN1	rs740006	11	61314444	C	1352	0.07	711	0.104079	233	0.0257511	255	0.0294118	153	0
FEN1	rs412334	11	61316837	T	1362	0.11	720	0.15625	233	0.0343348	256	0.0976562	153	0
FEN1	rs695867	11	61317864	G	1359	0.02	717	0.0348675	232	0.00862069	256	0.0253906	154	0.00649351
FEN1	rs174545	11	61325882	G	1363	0.37	721	0.324549	233	0.120172	256	0.552734	153	0.650327
LIG1	rs251692	19	53310523	A	1357	0.37	718	0.447772	233	0.197425	254	0.466535	152	0.101974
LIG1	rs274883	19	53314357	G	1345	0.3	712	0.192416	229	0.716157	251	0.258964	153	0.333333
LIG1	rs156645	19	53317024	A	1363	0.33	721	0.357836	232	0.0905172	257	0.274319	153	0.568627
LIG1	rs3731014	19	53317604	A	1361	0.15	720	0.131944	232	0.256466	255	0.156863	154	0.165584
LIG1	rs3731007	19	53318416	A	1363	0.11	721	0.0596394	233	0.298283	256	0.0878906	153	0.163399
LIG1	rs156641	19	53323220	T	1360	0.34	718	0.357242	233	0.122318	256	0.279297	153	0.568627
LIG1	rs156639	19	53323649	G	1365	0.37	721	0.447295	233	0.193133	257	0.464981	154	0.100649
LIG1	rs754948	19	53325659	T	1362	0.09	720	0.0493056	232	0.234914	256	0.078125	154	0.159091
LIG1	rs2241721	19	53325976	C	1358	0.34	715	0.356643	233	0.130901	257	0.282101	153	0.565359
LIG1	rs3786764	19	53327245	C	1358	0.47	718	0.421309	232	0.484914	256	0.376953	152	0.736842
LIG1	rs3730912	19	53344647	T	1362	0.16	720	0.136111	233	0.274678	256	0.154297	153	0.173203
LIG1	rs8100261	19	53347571	T	1363	0.37	720	0.4625	233	0.178112	256	0.472656	154	0.103896
LIG1	rs3730898	19	53347684	A	1356	0.47	717	0.506973	231	0.441558	255	0.535294	153	0.261438
LIG1	rs3730895	19	53348383	G	1362	0.5	720	0.480556	232	0.443966	256	0.449219	154	0.730519
LIG1	rs3730849	19	53360607	A	1353	0.34	715	0.362238	233	0.113734	254	0.28937	151	0.556291
LIG1	rs2386522	19	53361084	C	1363	0.48	720	0.490278	232	0.560345	257	0.531128	154	0.272727
LIG1	rs274869	19	53369960	A	1362	0.4	720	0.477083	232	0.260776	257	0.492218	153	0.0980392
LIG1	rs274873	19	53371521	T	1357	0.43	717	0.491632	231	0.350649	255	0.509804	154	0.11039
LIG1	rs10405655	19	53374591	C	1360	0.18	717	0.153417	233	0.302575	256	0.179688	154	0.172078
LIG1	rs11083918	19	53374843	G	1364	0.44	721	0.475035	232	0.420259	257	0.513619	154	0.25974
LIG1	rs4802436	19	53376624	G	1364	0.15	720	0.211111	233	0.0493562	257	0.114786	154	0.0551948
LIG1	rs2007183	19	53377910	T	1357	0.18	718	0.14415	232	0.3125	256	0.173828	151	0.162252
LIG1	rs10421339	19	53380180	G	1364	0.41	720	0.479167	233	0.27897	257	0.496109	154	0.113636
LIG3	rs1351554	17	30321178	T	1361	0.2	718	0.126045	233	0.54721	256	0.128906	154	0.159091
LIG3	rs3135962	17	30335005	C	1362	0.03	718	0.0564067	233	0.0128755	257	0.0136187	154	0
LIG3	rs3135989	17	30344256	G	1359	0.09	719	0.0591099	232	0.0301724	255	0.156863	153	0.117647
LIG3	rs3135998	17	30346435	A	1362	0.32	720	0.391667	232	0.101293	256	0.330078	154	0.331169
LIG3	rs4796030	17	30354263	A	1359	0.39	718	0.424791	233	0.158798	254	0.458661	154	0.496753
LIG3	rs1052536	17	30355688	T	1364	0.38	720	0.453472	233	0.167382	257	0.381323	154	0.288961
LIG3	rs3744358	17	30361027	G	1362	0.27	720	0.29375	233	0.201717	255	0.378431	154	0.136364
MUTYH	rs10890324	1	45563741	G	1364	0.31	720	0.284028	233	0.671674	257	0.22179	154	0.126623
MUTYH	rs3219487	1	45571142	T	1358	0.08	716	0.0879888	233	0.0364807	257	0.07393	152	0.0723684
MUTYH	rs3219484	1	45572743	T	1361	0.05	721	0.0755895	232	0.0107759	256	0.0234375	151	0.00328947
MUTYH	rs3219474	1	45576000	G	1365	0.04	721	0.0672677	233	0.0364807	257	0.0233463	153	0.00324675
MUTYH	rs3893383	1	45583510	A	1358	0.14	717	0.103208	232	0.271552	256	0.113281	153	0.215686
MUTYH	rs2185549	1	45586690	C	1351	0.31	715	0.263636	230	0.280435	253	0.413043	153	0.385621
MUTYH	rs4660849	1	45592459	A	1363	0.32	720	0.265972	232	0.282328	257	0.420233	154	0.38961
NEIL1	rs3809547	15	73415894	C	1343	0.32	712	0.27177	226	0.528761	253	0.266798	152	0.335526
NEIL1	rs11853141	15	73419920	T	1349	0.44	716	0.434358	229	0.209607	254	0.551181	150	0.54
NEIL1	rs4462560	15	73435017	G	1360	0.34	717	0.281032	232	0.536638	257	0.291829	154	0.383117
NEIL1	rs3809549	15	73438025	G	1356	0.45	718	0.481198	231	0.186147	254	0.498032	153	0.54902
NEIL2	rs13262643	8	11649688	C	1296	0.24	679	0.161267	226	0.234513	241	0.284232	150	0.51
NEIL2	rs13273672	8	11649790	C	1363	0.34	720	0.296528	233	0.356223	256	0.359375	154	0.535714
NEIL2	rs804280	8	11650107	A	1362	0.37	720	0.450694	233	0.420601	255	0.282353	154	0.0324675
NEIL2	rs3729851	8	11650251	A	1363	0.09	720	0.145139	233	0.0429184	257	0.0836576	153	0
NEIL2	rs4841588	8	11651634	T	1345	0.22	712	0.127107	230	0.18913	253	0.274704	150	0.636667
NEIL2	rs3757949	8	11652407	C	1350	0.29	711	0.257384	233	0.39485	254	0.246063	152	0.417763
NEIL2	rs1062219	8	11653819	C	1361	0.35	719	0.463839	231	0.205628	257	0.289883	154	0.0357143
NEIL2	rs12825	8	11653956	G	1355	0.42	718	0.413649	232	0.431034	253	0.391304	152	0.536184
NEIL2	rs11785481	8	11654551	T	1358	0.12	718	0.14415	230	0.0456522	256	0.111328	154	0.0292208
NEIL2	rs12458	8	11654649	T	1355	0.35	715	0.311189	231	0.385281	255	0.354902	154	0.487013
NEIL2	rs3203358	8	11654914	G	1339	0.23	705	0.331206	230	0.0673913	254	0.202756	150	0.0566667
NEIL2	rs9329248	8	11655516	A	1362	0.24	719	0.164117	233	0.392704	257	0.2393	153	0.490196
NEIL2	rs13281294	8	11656614	G	1353	0.11	714	0.130252	232	0.0409483	254	0.100394	153	0.0294118
NEIL2	rs809203	8	11656913	A	1328	0.3	697	0.337877	230	0.1	249	0.355422	152	0.273026
NEIL2	rs7015453	8	11657395	T	1348	0.22	717	0.171548	228	0.300439	251	0.223108	152	0.411184
NEIL2	rs1004712	8	11659702	T	1363	0.41	719	0.383866	233	0.476395	257	0.385214	154	0.529221
NEIL2	rs17153785	8	11660274	G	1359	0.13	718	0.107939	233	0.0622318	255	0.194118	153	0.222222
NEIL2	rs17810889	8	11660645	G	1248	0.33	659	0.353566	212	0.242925	236	0.370763	141	0.265957
NEIL2	rs1466785	8	11660865	T	1357	0.38	717	0.40795	232	0.200431	254	0.370079	154	0.522727
NEIL2	rs804279	8	11661298	A	1361	0.27	720	0.252083	232	0.375	256	0.251953	153	0.22549
NEIL2	rs17754589	8	11663217	T	1361	0.17	720	0.224306	231	0.0930736	257	0.151751	153	0.0228758
NEIL2	rs904009	8	11665538	C	1364	0.19	721	0.237171	233	0.120172	256	0.173828	154	0.0162338
NEIL2	rs2686211	8	11665784	T	1335	0.27	705	0.324113	230	0.302174	248	0.209677	152	0.0263158
NEIL2	rs8191529	8	11666135	C	1365	0.06	721	0.090846	233	0.0128755	257	0.0505837	153	0.00324675
NEIL2	rs804267	8	11666650	G	1365	0.32	721	0.34258	233	0.515021	257	0.241245	154	0.0292208
NEIL2	rs8191542	8	11667218	G	1336	0.17	712	0.219803	231	0.151515	252	0.121032	140	0.0035461
NEIL2	rs4124646	8	11669441	A	1357	0.06	716	0.100559	231	0.0108225	256	0.0351562	153	0.00324675
NEIL2	rs8191589	8	11671603	A	1365	0.17	721	0.221221	233	0.156652	257	0.126459	153	0.00324675
NEIL2	rs8191598	8	11673025	G	1360	0.16	718	0.231894	233	0.0579399	255	0.135294	154	0.0162338
NEIL2	rs4840584	8	11673426	A	1354	0.07	713	0.105891	231	0.034632	256	0.0410156	153	0.00324675
NEIL2	rs804256	8	11674271	C	1275	0.31	660	0.336364	222	0.103604	246	0.363821	147	0.295918
NEIL2	rs4840585	8	11675770	G	1364	0.06	720	0.0986111	233	0.0107296	257	0.0350195	153	0.00324675
NEIL2	rs1874546	8	11676287	G	1348	0.25	713	0.21108	231	0.162338	252	0.311508	152	0.421053
NEIL2	rs8180912	8	11677400	T	1327	0.22	705	0.190071	225	0.115556	249	0.293173	148	0.388514
NEIL2	rs8191649	8	11678816	T	1362	0.17	719	0.206537	233	0.154506	257	0.175097	153	0.0163399
NEIL2	rs6982453	8	11679280	T	1360	0.5	717	0.53417	233	0.465665	257	0.507782	153	0.281046
NEIL2	rs8191663	8	11680868	T	1359	0.24	718	0.223538	232	0.299569	257	0.210117	152	0.315789
NEIL2	rs1534862	8	11681212	T	1345	0.23	710	0.214789	230	0.291304	252	0.206349	153	0.281046
NEIL2	rs1043180	8	11682230	T	1362	0.08	718	0.116295	233	0.0214592	257	0.077821	154	0.012987
NEIL2	rs904015	8	11684343	T	1358	0.31	716	0.33729	232	0.288793	257	0.262646	153	0.271242
NEIL2	rs2088349	8	11685476	A	1299	0.32	687	0.295488	224	0.352679	242	0.297521	146	0.393836
NEIL2	rs2645447	8	11686283	G	1359	0.25	717	0.204324	232	0.237069	256	0.263672	154	0.392857
NEIL2	rs2686184	8	11686768	A	1333	0.42	703	0.411807	228	0.502193	251	0.37251	151	0.410596
NTHL1	rs2516781	16	2025681	T	1352	0.31	716	0.292598	230	0.191304	255	0.382353	151	0.36755
NTHL1	rs2531210	16	2025998	A	1333	0.15	703	0.137269	227	0.0572687	253	0.262846	150	0.16
NTHL1	rs12447809	16	2027461	T	1326	0.2	696	0.178879	227	0.396476	251	0.175299	147	0.0164474
NTHL1	rs11876	16	2028313	T	1354	0.16	715	0.187413	232	0.12931	255	0.156863	150	0.00657895
NTHL1	rs2516740	16	2037111	C	1357	0.23	716	0.212989	230	0.467391	257	0.202335	154	0.012987
NTHL1	rs8059880	16	2041592	C	1363	0.07	719	0.0778859	233	0.0493562	257	0.0564202	153	0.00324675
NTHL1	rs2516734	16	2045336	G	1358	0.14	719	0.12726	230	0.302174	257	0.132296	152	0.00986842
NTHL1	rs2074968	16	2050572	G	1280	0.47	682	0.447214	214	0.570093	237	0.525316	147	0.251701
NTHL1	rs2074969	16	2051231	G	1353	0.49	715	0.48951	233	0.229614	253	0.545455	152	0.792763
OGG1	rs159159	3	9752158	C	1341	0.28	707	0.282178	231	0.517316	251	0.207171	152	0.154605
OGG1	rs159157	3	9753315	C	1364	0.13	720	0.115972	233	0.0343348	257	0.11284	154	0.275974
OGG1	rs2269112	3	9763168	T	1357	0.16	718	0.16	231	0.04	254	0.2	154	0.17
OGG1	rs159153	3	9764875	C	1360	0.28	718	0.3	232	0.36	256	0.31	154	0.15
OGG1	rs125701	3	9765478	A	1346	0.12	710	0.15	231	0.07	253	0.11	152	0.04
OGG1	rs2072668	3	9773140	G	1360	0.29	720	0.21	233	0.24	255	0.35	152	0.57
OGG1	rs293796	3	9784082	T	1364	0.1	720	0.1	233	0.02	257	0.1	154	0.22
PARP1	rs12567614	1	224611043	T	1363	0.47	719	0.59	233	0.39	257	0.46	154	0.13
PARP1	rs12568297	1	224611229	C	1361	0.29	718	0.37	233	0.25	256	0.26	154	0.1
PARP1	rs6668722	1	224612399	C	1353	0.1	719	0.08	230	0.23	252	0.06	152	0.08
PARP1	rs6668851	1	224612489	C	1362	0.31	721	0.24	232	0.28	256	0.38	153	0.53
PARP1	rs8679	1	224615177	G	1351	0.17	716	0.22	228	0.07	255	0.19	152	0.04
PARP1	rs747658	1	224617801	G	1353	0.21	715	0.168531	231	0.320346	255	0.156863	152	0.328947
PARP1	rs3219142	1	224618691	A	1364	0.14	720	0.1875	233	0.0493562	257	0.153697	154	0.025974
PARP1	rs3219123	1	224621971	A	1296	0.06	685	0.0693431	222	0.0450451	245	0.0612245	142	0.00694444
PARP1	rs3219119	1	224623066	A	1327	0.48	699	0.344778	224	0.631696	253	0.509881	151	0.817881
PARP1	rs3219110	1	224624501	C	1360	0.36	719	0.440195	232	0.323276	256	0.314453	153	0.153595
PARP1	rs1805401	1	224628735	G	1361	0.03	719	0.0438108	233	0.0214592	256	0.0410156	153	0
PARP1	rs907190	1	224633349	A	1363	0.24	720	0.166667	233	0.180258	257	0.33463	153	0.473856
PARP1	rs1805410	1	224635288	C	1362	0.13	718	0.175487	233	0.113734	257	0.105058	154	0.0584416
PARP1	rs2048424	1	224649630	C	1344	0.45	710	0.333099	231	0.521645	249	0.48996	154	0.808442
PARP1	rs7542788	1	224651926	C	1363	0.22	720	0.168056	233	0.360515	257	0.161479	153	0.333333
PARP1	rs2570367	1	224669133	C	1365	0.26	721	0.175451	233	0.27897	257	0.342412	154	0.448052
PARP1	rs2136875	1	224673159	A	1359	0.48	717	0.350767	231	0.638528	257	0.501946	154	0.798701
PARP1	rs10915989	1	224677261	A	1361	0.19	720	0.261111	231	0.0887446	257	0.16537	153	0.0751634
POLB	rs3136711	8	42314623	C	1360	0.05	718	0.0793872	232	0.00862069	256	0.0390625	154	0.00649351
POLB	rs2979895	8	42319364	G	1362	0.15	720	0.0625	231	0.52381	257	0.0758755	154	0.142857
POLB	rs2976244	8	42326391	T	1362	0.16	718	0.0626741	233	0.538627	257	0.077821	154	0.142857
POLB	rs2953983	8	42332413	G	1363	0.15	721	0.0624133	233	0.527897	255	0.0745098	154	0.142857
POLB	rs2272615	8	42338205	G	1361	0.18	719	0.0987483	233	0.581545	256	0.101562	153	0.143791
POLB	rs2073664	8	42350943	A	1365	0.15	721	0.0624133	233	0.527897	257	0.0758755	154	0.142857
POLD1	rs1405655	19	55574431	C	1360	0.37	720	0.329861	233	0.504292	256	0.466797	151	0.152318
POLD1	rs4802703	19	55576697	A	1334	0.28	706	0.288952	230	0.195652	246	0.402439	152	0.105263
POLD1	rs3219281	19	55578899	T	1361	0.13	719	0.10153	231	0.151515	257	0.143969	154	0.136364
POLD1	rs2546551	19	55588172	T	1344	0.35	712	0.4375	230	0.228261	250	0.38	152	0.141447
POLD1	rs3219337	19	55589419	G	1346	0.19	713	0.220196	229	0.0742358	253	0.298419	149	0.00662252
POLD1	rs2445837	19	55613084	C	1355	0.19	716	0.0935754	230	0.576087	256	0.152344	153	0.163399
POLD1	rs2244095	19	55614182	A	1298	0.17	682	0.113636	225	0.113333	243	0.0781893	148	0.682432
SMUG1	rs971	12	52861725	T	1364	0.32	720	0.315278	233	0.199571	257	0.433852	154	0.383117
SMUG1	rs2233921	12	52862067	A	1354	0.39	717	0.476987	230	0.123913	253	0.367589	154	0.376623
SMUG1	rs2279400	12	52867581	G	1362	0.48	719	0.547288	233	0.401288	256	0.439453	154	0.376623
SMUG1	rs3087404	12	52867881	T	1363	0.47	720	0.547222	232	0.349138	257	0.44358	154	0.376623
SMUG1	rs4759345	12	52869471	C	1350	0.43	713	0.389902	230	0.502174	254	0.507874	153	0.392157
SMUG1	rs2029166	12	52876366	T	1350	0.32	713	0.288219	231	0.411255	253	0.29249	153	0.401961
SMUG1	rs7296239	12	52877971	C	1360	0.39	718	0.341922	232	0.592672	256	0.324219	154	0.487013
SMUG1	rs17108960	12	52879329	T	1364	0.17	721	0.237171	233	0.0879828	257	0.132296	153	0.0326797
SMUG1	rs2087058	12	52879672	G	1348	0.41	713	0.417251	228	0.269737	253	0.438735	154	0.464286
SMUG1	rs17108995	12	52880220	A	1365	0.07	721	0.0651872	233	0.0150215	257	0.077821	154	0.165584
XRCC1	rs2030404	19	48735288	C	1362	0.34	720	0.428472	233	0.364807	256	0.291016	153	0.111111
XRCC1	rs2682560	19	48736388	T	1363	0.15	721	0.180305	231	0.155844	257	0.145914	154	0
XRCC1	rs1799778	19	48750981	T	1271	0.32	663	0.352187	224	0.274554	240	0.241667	144	0.28125
XRCC1	rs2854501	19	48751841	A	1355	0.17	714	0.228291	232	0.153017	255	0.121569	154	0.11039
XRCC1	rs3213344	19	48752493	C	1364	0.11	720	0.0618056	233	0.0686695	257	0.124514	154	0.353896
XRCC1	rs2023614	19	48756705	G	1361	0.09	719	0.0799722	233	0.0171674	255	0.221569	154	0.0681818
XRCC1	rs1001581	19	48757228	T	1359	0.37	718	0.389972	233	0.405579	257	0.268482	151	0.334437
XRCC1	rs2682552	19	48761581	A	1341	0.15	711	0.180731	231	0.17316	250	0.152	148	0.0033557
XRCC1	rs3213282	19	48764720	G	1345	0.4	712	0.452247	230	0.402174	252	0.363095	151	0.228477
XRCC1	rs2854510	19	48766052	G	1362	0.17	720	0.2	232	0.198276	256	0.171875	152	0.00649351
XRCC1	rs3213266	19	48767476	A	1362	0.12	720	0.0847222	232	0.0991379	257	0.231518	153	0.0751634
XRCC1	rs2854506	19	48769229	A	1355	0.16	719	0.22114	227	0.143172	257	0.108949	152	0.125
XRCC1	rs3213255	19	48769347	G	1360	0.34	717	0.422594	233	0.375536	257	0.280156	153	0.137255
XRCC1	rs3810378	19	48773441	C	1365	0.3	721	0.348128	233	0.206009	257	0.235409	154	0.282468
XRCC1	rs2682587	19	48774269	A	1363	0.15	719	0.17872	233	0.145923	257	0.149805	153	0.00324675
XRCC1	rs304731	19	48774785	T	1364	0.16	721	0.21914	232	0.148707	257	0.108949	154	0.12013
XRCC1	rs184239	19	48775995	G	1361	0.17	718	0.219359	232	0.159483	257	0.108949	154	0.12987
XRCC1	rs11407	19	48777667	T	1363	0.15	719	0.178025	233	0.145923	257	0.149805	153	0.00324675
XRCC1	rs2682588	19	48779566	G	1363	0.17	720	0.201389	233	0.201717	256	0.171875	152	0.00649351
XRCC1	rs3817	19	48782035	A	1359	0.47	717	0.447699	232	0.510776	257	0.507782	153	0.415033
XRCC1	rs767540	19	48782349	T	1361	0.13	720	0.132639	233	0.0300429	255	0.245098	153	0.0522876
a Excludes 21 individuals who characterized their race/ethnic group as "other"; b Minor Allele Frequency among controls
