# Supplementary material for: Genetic Variation in the Base Excision Repair Pathway, Environmental Risk Factors, and Colorectal Adenoma Risk
Source: PLoS One. 2013 Aug 12;8(8):e71211. doi: 10.1371/journal.pone.0071211 (PMC3741365; doi:10.1371/journal.pone.0071211)
Supplement: Table S2 — Single SNP analysis for entire study population and by race/ethnic group. (XLSX) [file pone.0071211.s002.xlsx]

## Sheet: Supp Table 2
Table S2. Single SNP analysis for entire study population and by race/ethnic group.
		All Subjects					Non Hispanic White					African-American					Hispanic					Asian-Pacific Islander
Gene	SNP	CO/CAa	ORb	95%CI	PACTd		N	ORc	95%CI	PACTd		N	ORc	95%CI	PACTd		N	ORc	95%CI	PACTd		N	ORc	95%CI	PACTd		p heterogeneity e
APEX1	rs2275008	690/660	0.95	(0.80-1.13)	1		709	1.11	(0.88-1.41)	0.87473		232	0.66	(0.43-1.01)	1		256	1.02	(0.69-1.50)	1		153	0.37	(0.16-0.86)	0.11425		0.02686
APEX1	rs2319196	698/664	0.94	(0.78-1.14)	1		720	1.01	(0.79-1.30)	1		232	0.8	(0.47-1.37)	1		256	1.01	(0.66-1.54)	1		154	0.38	(0.15-0.94)	0.17085		0.25384
APEX1	rs1320150	697/667	1.06	(0.91-1.24)	1		720	1.04	(0.84-1.28)	1		233	0.83	(0.57-1.22)	1		257	1.36	(0.96-1.93)	0.36566		154	1.22	(0.76-1.96)	0.88115		0.34496
APEX1	rs7140314	688/663	1.04	(0.90-1.21)	1		719	1.08	(0.87-1.33)	1		222	0.79	(0.56-1.13)	1		256	1.22	(0.86-1.72)	0.60338		154	1.21	(0.75-1.96)	0.90431		0.36281
APEX1	rs17111750	695/664	1	(0.85-1.18)	1		721	0.88	(0.71-1.10)	0.78105		231	2.19	(1.36-3.55)	0.012806		254	0.78	(0.52-1.15)	0.57255		153	1.04	(0.58-1.86)	1		0.00409
APEX1	rs11160682	695/663	0.98	(0.84-1.15)	1		715	0.9	(0.72-1.11)	0.83627		233	1.68	(1.10-2.56)	0.11973		256	0.76	(0.52-1.11)	0.55652		154	1.08	(0.66-1.77)	1		0.0405
APEX1	rs938883	697/666	1.07	(0.92-1.25)	0.92438		719	1.09	(0.89-1.35)	0.88588		233	0.76	(0.52-1.11)	1		257	1.33	(0.95-1.89)	0.42456		154	1.14	(0.70-1.84)	1		0.25532
APEX1	rs4465523	697/666	0.99	(0.85-1.17)	1		720	0.92	(0.74-1.14)	0.89806		233	1.67	(1.09-2.57)	1		257	0.76	(0.52-1.11)	0.54015		153	1.1	(0.67-1.83)	1		0.05982
APEX1	rs4429194	688/656	1.06	(0.91-1.24)	1		711	1.09	(0.88-1.34)	0.89882		227	0.82	(0.57-1.18)	1		254	1.25	(0.88-1.77)	0.6179		152	1.21	(0.75-1.95)	1		0.40312
APEX1	rs938891	691/659	1.02	(0.87-1.19)	1		713	1.02	(0.82-1.27)	1		227	0.77	(0.53-1.13)	1		256	1.26	(0.88-1.81)	0.61141		154	1.08	(0.67-1.75)	1		0.35247
APEX1	rs938889	690/658	1.03	(0.88-1.20)	1		709	1.04	(0.84-1.29)	1		230	0.76	(0.52-1.12)	1		256	1.3	(0.92-1.85)	0.52313		153	1.09	(0.68-1.75)	1		0.32336
APEX1	rs999692	695/660	1	(0.85-1.17)	1		717	0.96	(0.77-1.20)	1		231	1.51	(1.00-2.26)	1		255	0.69	(0.46-1.01)	0.29204		152	1.1	(0.67-1.80)	1		0.08415
APEX1	rs1760941	696/665	1.06	(0.90-1.25)	1		719	1.05	(0.83-1.33)	1		233	1.11	(0.76-1.62)	1		256	1.07	(0.73-1.57)	1		153	0.96	(0.59-1.57)	1		0.99842
FEN1	rs108499	691/663	1.06	(0.90-1.25)	1		718	0.95	(0.76-1.18)	1		231	0.67	(0.37-1.21)	0.64548		253	1.09	(0.76-1.57)	1		152	2.12	(1.3-3.45)	0.0091821		0.02381
FEN1	rs509360	697/665	0.93	(0.78-1.09)	0.88755		720	0.95	(0.76-1.19)	1		233	1.27	(0.81-2.01)	0.74553		256	1.09	(0.71-1.68)	1		153	0.49	(0.30-0.79)	0.011337		0.05224
FEN1	rs174545	697/666	1.08	(0.92-1.27)	0.88694		721	1	(0.80-1.25)	1		233	0.73	(0.40-1.32)	0.78077		256	1.13	(0.79-1.62)	1		153	1.76	(1.10-2.81)	0.055239		0.14423
FEN1	rs174532	695/662	0.96	(0.79-1.16)	1		718	1.08	(0.86-1.34)	1		231	0.83	(0.35-1.94)	1		254	0.59	(0.37-0.96)	0.16903		154	N/A				N/A
FEN1	rs695867	695/664	1.23	(0.75-2.01)	0.90563		717	1.51	(0.84-2.71)	0.61574		232	0.36	(0.04-3.58)	0.76337		256	0.73	(0.23-2.36)	1		154	N/A				N/A
FEN1	rs412334	696/666	0.94	(0.74-1.21)	1		720	1.1	(0.83-1.46)	1		233	0.55	(0.19-1.62)	0.79817		256	0.59	(0.31-1.10)	0.38634		153	N/A				N/A
FEN1	rs740006	691/661	0.92	(0.67-1.25)	1		711	0.88	(0.63-1.25)	0.93834		233	1.24	(0.37-4.16)	1		255	1.02	(0.34-3.09)	1		153	N/A				N/A
LIG1	rs4802436	697/667	1	(0.81-1.25)	1		720	0.99	(0.77-1.27)	1		233	0.63	(0.27-1.47)	0.93092		257	1.15	(0.65-2.03)	1		154	2.15	(0.72-6.41)	0.66646		0.36332
LIG1	rs3731007	696/667	1.05	(0.82-1.35)	1		721	0.85	(0.55-1.32)	1		233	1.35	(0.90-2.05)	0.767		256	0.88	(0.48-1.63)	1		153	1.02	(0.52-2.01)	1		0.45818
LIG1	rs3786764	696/662	0.94	(0.81-1.10)	1		718	0.93	(0.76-1.14)	1		232	1.32	(0.91-1.92)	0.76756		256	0.71	(0.49-1.02)	0.39265		152	0.93	(0.56-1.56)	1		0.20461
LIG1	rs3731014	696/665	1.12	(0.91-1.38)	0.87135		720	1.31	(0.96-1.77)	0.46888		232	0.73	(0.48-1.13)	0.78147		255	1.44	(0.87-2.38)	0.6526		154	1.01	(0.55-1.84)	1		0.18155
LIG1	rs754948	695/667	1.1	(0.84-1.43)	1		720	1.15	(0.70-1.88)	1		232	1.24	(0.80-1.94)	0.95203		256	0.74	(0.39-1.42)	0.89816		154	1.07	(0.54-2.11)	1		0.6373
LIG1	rs274873	695/662	0.99	(0.85-1.16)	1		717	0.97	(0.79-1.18)	1		231	0.85	(0.58-1.26)	0.977		255	1.19	(0.84-1.67)	0.86632		154	1.23	(0.59-2.54)	1		0.64814
LIG1	rs156639	698/667	0.99	(0.84-1.16)	1		721	0.96	(0.78-1.18)	1		233	0.82	(0.50-1.34)	0.97862		257	1.2	(0.84-1.71)	0.86143		154	1.19	(0.56-2.51)	1		0.56815
LIG1	rs251692	692/665	0.98	(0.84-1.16)	1		718	0.96	(0.78-1.17)	1		233	0.83	(0.51-1.34)	0.98116		254	1.18	(0.82-1.68)	0.89382		152	1.15	(0.54-2.44)	1		0.6116
LIG1	rs10421339	697/667	1.02	(0.87-1.19)	1		720	1	(0.81-1.22)	1		233	0.86	(0.56-1.32)	0.99023		257	1.27	(0.90-1.78)	0.68194		154	1.11	(0.54-2.30)	1		0.52687
LIG1	rs3730912	696/666	1.13	(0.92-1.38)	0.85079		720	1.28	(0.95-1.73)	0.50456		233	0.87	(0.56-1.33)	1		256	1.3	(0.79-2.15)	0.86552		153	0.95	(0.53-1.71)	1		0.49115
LIG1	rs274883	689/656	1.11	(0.93-1.33)	0.84864		712	1.17	(0.91-1.51)	0.78654		229	1.06	(0.70-1.62)	1		251	1.1	(0.73-1.66)	1		153	0.98	(0.59-1.63)	1		0.95531
LIG1	rs2007183	693/664	1.04	(0.86-1.27)	1		718	1.14	(0.85-1.52)	0.94305		232	0.91	(0.61-1.35)	1		256	1.06	(0.66-1.70)	1		151	0.93	(0.51-1.68)	1		0.83917
LIG1	rs156645	698/665	0.91	(0.77-1.07)	0.84875		721	0.94	(0.76-1.16)	1		232	1.18	(0.59-2.35)	1		257	0.69	(0.46-1.04)	0.42889		153	0.95	(0.59-1.52)	1		0.55039
LIG1	rs156641	697/663	0.91	(0.77-1.07)	0.84817		718	0.94	(0.76-1.17)	1		233	0.97	(0.54-1.73)	1		256	0.73	(0.49-1.10)	0.60041		153	0.95	(0.59-1.52)	1		0.7819
LIG1	rs2241721	693/665	0.93	(0.79-1.09)	0.94465		715	0.98	(0.79-1.21)	1		233	1	(0.56-1.77)	1		257	0.76	(0.51-1.13)	0.69118		153	0.91	(0.56-1.47)	1		0.77231
LIG1	rs8100261	696/667	1.06	(0.90-1.24)	1		720	1.04	(0.85-1.27)	1		233	0.89	(0.53-1.49)	1		256	1.21	(0.85-1.72)	0.84383		154	1.24	(0.59-2.62)	1		0.76252
LIG1	rs3730898	693/663	1.05	(0.90-1.22)	1		717	1	(0.81-1.24)	1		231	1.08	(0.72-1.63)	1		255	1.12	(0.79-1.58)	1		153	1.19	(0.71-2.00)	1		0.89056
LIG1	rs3730895	695/667	0.99	(0.85-1.15)	1		720	1.04	(0.85-1.28)	1		232	1.06	(0.71-1.58)	1		256	0.84	(0.59-1.18)	0.86252		154	0.89	(0.53-1.51)	1		0.69619
LIG1	rs3730849	694/659	0.94	(0.79-1.10)	1		715	1.01	(0.82-1.25)	1		233	0.99	(0.55-1.80)	1		254	0.7	(0.47-1.04)	0.42846		151	0.94	(0.58-1.52)	1		0.48789
LIG1	rs2386522	697/666	1.01	(0.87-1.18)	1		720	0.95	(0.77-1.16)	1		232	1.03	(0.70-1.51)	1		257	1.21	(0.87-1.68)	0.81927		154	1.08	(0.64-1.81)	1		0.69374
LIG1	rs274869	696/666	1.03	(0.88-1.20)	1		720	1	(0.82-1.23)	1		232	0.93	(0.60-1.44)	1		257	1.15	(0.82-1.61)	0.91496		153	1.25	(0.59-2.66)	1		0.84665
LIG1	rs10405655	693/667	1.03	(0.85-1.25)	1		717	1	(0.75-1.33)	1		233	1.02	(0.69-1.51)	1		256	1.21	(0.75-1.96)	0.91631		154	0.88	(0.49-1.59)	1		0.85226
LIG1	rs11083918	698/666	1.06	(0.91-1.23)	1		721	0.99	(0.81-1.21)	1		232	1.13	(0.77-1.67)	1		257	1.19	(0.85-1.66)	0.86312		154	1.19	(0.71-2.01)	1		0.76734
LIG3	rs3135989	696/663	0.77	(0.58-1.02)	0.32902		719	0.72	(0.47-1.11)	0.5021		232	1.04	(0.34-3.21)	1		255	0.93	(0.56-1.54)	1		153	0.62	(0.30-1.28)	0.61927		0.71823
LIG3	rs3744358	696/666	1.07	(0.90-1.26)	0.8154		720	1.03	(0.82-1.29)	1		233	1.46	(0.92-2.32)	0.43785		255	1.15	(0.81-1.63)	0.86278		154	0.68	(0.34-1.37)	0.72088		0.26537
LIG3	rs1052536	698/666	0.92	(0.78-1.08)	0.74145		720	0.88	(0.71-1.09)	0.66294		233	1.57	(0.94-2.63)	0.40021		257	0.81	(0.56-1.17)	0.75538		154	0.87	(0.53-1.43)	1		0.19702
LIG3	rs4796030	693/666	1.09	(0.93-1.28)	0.75312		718	1.21	(0.98-1.49)	0.35015		233	0.76	(0.44-1.29)	0.7946		254	1.04	(0.73-1.48)	1		154	1.06	(0.66-1.68)	1		0.39242
LIG3	rs3135998	696/666	1.1	(0.93-1.30)	0.76916		720	1.21	(0.98-1.50)	0.35499		232	0.78	(0.42-1.46)	0.80955		256	1.05	(0.70-1.56)	1		154	0.96	(0.57-1.62)	1		0.43673
LIG3	rs1351554	695/666	0.99	(0.81-1.22)	1		718	0.84	(0.61-1.15)	0.61378		233	0.98	(0.68-1.40)	1		256	1.53	(0.87-2.66)	0.54767		154	0.94	(0.49-1.80)	1		0.25554
LIG3	rs3135962	697/665	1.04	(0.68-1.60)	1		718	1.2	(0.75-1.91)	0.68488		233	0.46	(0.08-2.69)	0.84811		257	0.47	(0.09-2.56)	0.8778		154	N/A				N/A
MUTYH	rs4660849	697/666	0.96	(0.82-1.13)	1		720	0.87	(0.69-1.09)	0.76299		232	1.11	(0.72-1.73)	1		257	1.22	(0.87-1.73)	0.74765		154	0.78	(0.49-1.25)	0.71589		0.30928
MUTYH	rs2185549	690/661	0.97	(0.82-1.14)	1		715	0.88	(0.70-1.11)	0.7827		230	1.09	(0.70-1.70)	1		253	1.22	(0.86-1.73)	0.7716		153	0.81	(0.51-1.30)	0.72836		0.40916
MUTYH	rs3893383	694/664	1.1	(0.88-1.37)	0.91889		717	1.13	(0.79-1.61)	0.49856		232	1.05	(0.70-1.58)	1		256	1.02	(0.57-1.85)	1		153	1.22	(0.70-2.11)	0.73018		0.93998
MUTYH	rs10890324	698/666	1.1	(0.92-1.31)	0.87044		720	1.11	(0.88-1.40)	0.82823		233	1.28	(0.86-1.92)	0.77038		257	1.04	(0.68-1.60)	1		154	0.71	(0.35-1.44)	0.77041		0.60273
MUTYH	rs3219487	694/664	0.93	(0.69-1.24)	1		716	0.87	(0.6-1.27)	0.8546		233	0.69	(0.25-1.90)	0.9566		257	0.99	(0.52-1.89)	1		152	1.19	(0.46-3.07)	1		0.82199
MUTYH	rs3219484	696/665	1	(0.69-1.44)	1		721	1.15	(0.77-1.70)	0.74752		232	1.28	(0.20-8.28)	1		256	0.11	(0.01-0.86)	0.18885		151	N/A				N/A
MUTYH	rs3219474	698/667	1.15	(0.79-1.66)	1		721	1.27	(0.83-1.94)	0.8147		233	0.89	(0.33-2.46)	1		257	0.81	(0.25-2.66)	1		153	N/A				N/A
NEIL1	rs3809549	693/663	0.96	(0.83-1.13)	1		718	0.87	(0.71-1.07)	0.36763		231	1.13	(0.69-1.84)	1		254	0.96	(0.68-1.36)	1		153	1.53	(0.97-2.42)	0.15682		0.13312
NEIL1	rs4462560	695/665	0.98	(0.83-1.15)	1		717	1.01	(0.81-1.28)	1		232	1.07	(0.74-1.55)	1		257	0.9	(0.62-1.32)	1		154	0.76	(0.48-1.21)	0.42319		0.70775
NEIL1	rs11853141	691/658	0.95	(0.81-1.10)	0.80768		716	0.91	(0.75-1.12)	0.62435		229	1.34	(0.83-2.17)	0.52782		254	0.91	(0.65-1.29)	1		150	0.95	(0.61-1.48)	1		0.44008
NEIL1	rs3809547	685/658	0.98	(0.84-1.16)	1		712	1.04	(0.82-1.31)	1		226	0.94	(0.65-1.36)	1		253	0.78	(0.53-1.16)	0.43505		152	1.05	(0.65-1.68)	1		0.7722
NEIL2	rs11785481	692/666	0.7	(0.55-0.90)	0.13948		718	0.64	(0.48-0.87)	0.089315		230	0.6	(0.24-1.53)	1		256	1.29	(0.72-2.31)	1		154	0.25	(0.05-1.37)	0.80638		0.13122
NEIL2	rs804280	697/665	0.99	(0.85-1.17)	1		720	0.97	(0.79-1.19)	1		233	1.05	(0.72-1.53)	1		255	1.06	(0.71-1.58)	1		154	0.36	(0.08-1.58)	0.92698		0.71941
NEIL2	rs13262643	660/636	0.98	(0.81-1.18)	1		679	1.27	(0.93-1.72)	0.84702		226	0.69	(0.45-1.05)	0.86346		241	1.02	(0.67-1.55)	1		150	0.85	(0.54-1.33)	1		0.11741
NEIL2	rs904015	695/663	1.01	(0.86-1.19)	1		716	1.06	(0.86-1.32)	1		232	0.76	(0.51-1.15)	0.99219		257	0.97	(0.65-1.47)	1		153	1.36	(0.81-2.28)	1		0.4903
NEIL2	rs4841588	686/659	1.12	(0.92-1.37)	1		712	1.36	(0.99-1.87)	0.59773		230	1.06	(0.65-1.72)	1		253	1.01	(0.66-1.53)	1		150	0.95	(0.57-1.58)	1		0.52054
NEIL2	rs13281294	691/662	0.8	(0.62-1.03)	0.8096		714	0.74	(0.54-1.01)	0.60713		232	0.73	(0.28-1.89)	1		254	1.33	(0.73-2.45)	1		153	0.43	(0.09-1.97)	1		0.39428
NEIL2	rs6982453	697/663	0.92	(0.78-1.07)	1		717	0.84	(0.68-1.04)	0.81018		233	0.85	(0.58-1.24)	1		257	1.19	(0.83-1.72)	1		153	0.98	(0.58-1.66)	1		0.47299
NEIL2	rs8180912	672/655	1.02	(0.84-1.23)	1		705	1.22	(0.93-1.59)	0.87991		225	0.84	(0.46-1.51)	1		249	0.84	(0.55-1.27)	1		148	0.82	(0.50-1.34)	1		0.39432
NEIL2	rs904009	697/667	0.89	(0.73-1.08)	1		721	0.84	(0.66-1.07)	0.89489		233	0.77	(0.43-1.36)	1		256	1.34	(0.83-2.15)	0.97582		154	0.73	(0.11-4.80)	1		0.37919
NEIL2	rs13273672	697/666	1.01	(0.86-1.18)	1		720	1.17	(0.93-1.48)	0.91418		233	0.84	(0.58-1.21)	1		256	0.89	(0.62-1.29)	1		154	0.93	(0.59-1.46)	1		0.39894
NEIL2	rs3757949	687/663	1.11	(0.93-1.31)	1		711	1.08	(0.84-1.37)	1		233	1.15	(0.78-1.70)	1		254	1.32	(0.88-1.99)	0.94984		152	0.91	(0.57-1.45)	1		0.66177
NEIL2	rs1062219	697/664	0.93	(0.79-1.10)	1		719	0.92	(0.75-1.12)	1		231	0.8	(0.50-1.28)	1		257	1.13	(0.77-1.68)	1		154	0.47	(0.12-1.83)	1		0.57603
NEIL2	rs12825	694/661	1.03	(0.89-1.21)	1		718	0.94	(0.76-1.16)	1		232	1.19	(0.82-1.73)	1		253	1.38	(0.93-2.03)	0.85668		152	0.91	(0.58-1.44)	1		0.28092
NEIL2	rs12458	692/663	1.04	(0.89-1.22)	1		715	0.91	(0.73-1.14)	1		231	1.27	(0.86-1.88)	1		255	1.33	(0.90-1.95)	0.92541		154	1.08	(0.69-1.70)	1		0.24945
NEIL2	rs3203358	680/659	1.01	(0.84-1.21)	1		705	0.99	(0.80-1.22)	1		230	0.97	(0.47-2.00)	1		254	0.98	(0.62-1.55)	1		150	1.55	(0.57-4.19)	1		0.87282
NEIL2	rs9329248	696/666	1.1	(0.92-1.32)	1		719	1.12	(0.85-1.48)	1		233	1.02	(0.69-1.50)	1		257	1.22	(0.81-1.85)	1		153	1.06	(0.67-1.67)	1		0.95028
NEIL2	rs809203	679/649	0.95	(0.80-1.13)	1		697	0.95	(0.76-1.17)	1		230	0.96	(0.53-1.75)	1		249	0.95	(0.64-1.42)	1		152	0.98	(0.58-1.66)	1		0.99894
NEIL2	rs7015453	688/660	1.15	(0.95-1.39)	0.93451		717	1.13	(0.86-1.50)	1		228	1.08	(0.72-1.64)	1		251	1.43	(0.91-2.23)	0.88074		152	0.97	(0.55-1.72)	1		0.75253
NEIL2	rs1004712	696/667	1.02	(0.88-1.19)	1		719	1	(0.82-1.23)	1		233	0.88	(0.62-1.26)	1		257	1.12	(0.77-1.62)	1		154	1.19	(0.75-1.89)	1		0.72872
NEIL2	rs17153785	693/666	1.02	(0.81-1.28)	1		718	1.02	(0.73-1.42)	1		233	0.99	(0.47-2.08)	1		255	1.04	(0.66-1.64)	1		153	0.88	(0.49-1.58)	1		0.98364
NEIL2	rs17810889	636/612	0.97	(0.81-1.15)	1		659	0.92	(0.73-1.15)	1		212	0.9	(0.57-1.41)	1		236	1.32	(0.87-2.00)	0.94726		141	0.86	(0.47-1.57)	1		0.48628
NEIL2	rs1466785	693/664	1.04	(0.89-1.21)	1		717	0.99	(0.81-1.21)	1		232	0.85	(0.53-1.37)	1		254	1.24	(0.85-1.81)	0.98294		154	1.2	(0.75-1.92)	1		0.47234
NEIL2	rs804279	694/667	1.04	(0.88-1.24)	1		720	1.17	(0.91-1.48)	1		232	1.25	(0.84-1.84)	1		256	0.63	(0.41-0.98)	0.54035		153	0.96	(0.56-1.64)	1		0.05518
NEIL2	rs17754589	695/666	0.89	(0.72-1.09)	1		720	0.86	(0.67-1.09)	1		231	0.81	(0.42-1.56)	1		257	1.31	(0.79-2.19)	0.99229		153	0.48	(0.08-2.72)	1		0.40912
NEIL2	rs2686211	681/654	0.95	(0.80-1.13)	1		705	0.92	(0.74-1.15)	1		230	1.01	(0.67-1.53)	1		248	1.05	(0.67-1.65)	1		152	0.98	(0.22-4.39)	1		0.96467
NEIL2	rs804267	698/667	0.95	(0.81-1.13)	1		721	0.93	(0.74-1.15)	1		233	0.85	(0.59-1.22)	1		257	1.2	(0.79-1.81)	1		154	1.19	(0.29-4.93)	1		0.62919
NEIL2	rs8191598	693/667	1.06	(0.86-1.31)	1		718	1.06	(0.82-1.35)	1		233	0.68	(0.30-1.54)	1		255	1.19	(0.72-1.96)	1		154	1.31	(0.2-8.80)	1		0.68194
NEIL2	rs804256	657/618	0.92	(0.77-1.10)	1		660	0.91	(0.73-1.14)	1		222	0.8	(0.43-1.49)	1		246	0.93	(0.62-1.39)	1		147	1.01	(0.59-1.73)	1		0.9467
NEIL2	rs1874546	689/659	0.95	(0.79-1.14)	1		713	1.07	(0.83-1.38)	1		231	0.86	(0.52-1.44)	1		252	0.91	(0.60-1.37)	1		152	0.76	(0.47-1.22)	1		0.68826
NEIL2	rs8191649	696/666	1	(0.82-1.22)	1		719	0.95	(0.74-1.22)	1		233	1.12	(0.66-1.90)	1		257	1.17	(0.73-1.86)	1		153	0.72	(0.11-4.76)	1		0.84541
NEIL2	rs8191663	694/665	1	(0.84-1.19)	1		718	0.96	(0.75-1.23)	1		232	0.93	(0.61-1.41)	1		257	1.08	(0.71-1.65)	1		152	1.26	(0.76-2.09)	1		0.8653
NEIL2	rs1534862	688/657	1.01	(0.85-1.21)	1		710	1	(0.78-1.28)	1		230	1	(0.65-1.53)	1		252	0.95	(0.62-1.45)	1		153	1.36	(0.81-2.28)	1		0.79371
NEIL2	rs1043180	696/666	1.05	(0.79-1.40)	1		718	0.87	(0.63-1.21)	1		233	1.88	(0.45-7.78)	1		257	1.66	(0.84-3.26)	0.9198		154	N/A				N/A
NEIL2	rs2088349	671/628	0.93	(0.79-1.09)	1		687	1.01	(0.8-1.28)	1		224	0.83	(0.55-1.25)	1		242	0.98	(0.65-1.48)	1		146	0.74	(0.46-1.19)	1		0.66231
NEIL2	rs2645447	695/664	0.93	(0.78-1.11)	1		717	1	(0.78-1.30)	1		232	0.92	(0.59-1.43)	1		256	0.93	(0.62-1.40)	1		154	0.83	(0.52-1.31)	1		0.927
NEIL2	rs2686184	678/655	1.01	(0.86-1.17)	1		703	1.06	(0.85-1.32)	1		228	0.97	(0.67-1.41)	1		251	0.96	(0.66-1.38)	1		151	0.96	(0.61-1.51)	1		0.9301
NEIL2	rs3729851	697/666	1.18	(0.91-1.53)	1		720	1.23	(0.92-1.66)	0.89874		233	0.9	(0.35-2.28)	1		257	1.02	(0.54-1.93)	1		153	N/A				N/A
NEIL2	rs8191529	698/667	0.9	(0.65-1.24)	1		721	0.93	(0.64-1.33)	1		233	1.64	(0.28-9.49)	1		257	0.56	(0.24-1.30)	0.95169		153	N/A				N/A
NEIL2	rs8191542	686/650	1.01	(0.82-1.24)	1		712	1.01	(0.79-1.31)	1		231	0.98	(0.59-1.64)	1		252	0.88	(0.51-1.53)	1		140	N/A				N/A
NEIL2	rs4124646	693/664	1.09	(0.79-1.50)	1		716	1.07	(0.76-1.51)	1		231	1.5	(0.23-9.59)	1		256	0.88	(0.33-2.35)	1		153	N/A				N/A
NEIL2	rs8191589	698/667	1	(0.81-1.23)	1		721	1.02	(0.79-1.32)	1		233	0.99	(0.60-1.65)	1		257	0.84	(0.49-1.45)	1		153	N/A				N/A
NEIL2	rs4840584	691/663	1.14	(0.85-1.55)	1		713	1.11	(0.79-1.56)	1		231	1.61	(0.55-4.68)	1		256	0.89	(0.37-2.12)	1		153	N/A				N/A
NEIL2	rs4840585	698/666	1.05	(0.76-1.44)	1		720	0.98	(0.70-1.39)	1		233	1.47	(0.23-9.41)	1		257	1.14	(0.43-3.02)	1		153	N/A				N/A
NTHL1	rs2516781	688/664	0.91	(0.77-1.08)	0.84022		716	1.01	(0.80-1.27)	1		230	0.83	(0.51-1.34)	0.95999		255	1.06	(0.74-1.52)	1		151	0.45	(0.25-0.8)	0.032905		0.06219
NTHL1	rs2516740	693/664	0.99	(0.82-1.21)	1		716	0.89	(0.68-1.16)	0.92083		230	1.11	(0.75-1.65)	1		257	1.2	(0.77-1.87)	0.9296		154	N/A				N/A
NTHL1	rs2074969	693/660	1.06	(0.90-1.24)	1		715	1.02	(0.83-1.26)	1		233	0.7	(0.45-1.10)	0.63993		253	1.42	(0.98-2.05)	0.3444		152	1.38	(0.76-2.52)	0.71393		0.12772
NTHL1	rs2074968	653/627	0.92	(0.79-1.08)	0.823		682	0.93	(0.76-1.15)	1		214	1.35	(0.89-2.03)	0.68696		237	0.71	(0.50-1.01)	0.34934		147	0.75	(0.42-1.37)	0.72894		0.14146
NTHL1	rs2531210	675/658	1.06	(0.85-1.32)	1		703	1.06	(0.77-1.45)	1		227	0.94	(0.43-2.05)	1		253	1.11	(0.74-1.68)	1		150	1.03	(0.55-1.94)	1		0.99101
NTHL1	rs2516734	694/664	1	(0.80-1.26)	1		719	0.98	(0.72-1.35)	1		230	0.89	(0.58-1.38)	1		257	1.22	(0.73-2.03)	0.94298		152	N/A				N/A
NTHL1	rs12447809	677/649	0.89	(0.73-1.09)	0.83761		696	0.74	(0.56-0.99)	0.24929		227	1.18	(0.80-1.74)	0.96221		251	1.07	(0.67-1.71)	1		147	N/A				N/A
NTHL1	rs11876	693/661	0.9	(0.73-1.11)	0.82512		715	0.77	(0.59-1.01)	0.34149		232	0.91	(0.52-1.61)	1		255	1.5	(0.93-2.43)	0.42865		150	N/A				N/A
NTHL1	rs8059880	697/666	0.81	(0.59-1.13)	0.81416		719	0.74	(0.49-1.10)	0.57732		233	1.13	(0.47-2.72)	1		257	0.98	(0.46-2.09)	1		153	N/A				N/A
OGG1	rs125701	690/656	1	(0.79-1.27)	1		710	1.04	(0.78-1.39)	1		231	2.21	(1.00-4.90)	0.2097		253	0.61	(0.34-1.09)	0.41547		152	0.45	(0.12-1.74)	0.76987		0.06686
OGG1	rs293796	697/667	0.85	(0.65-1.10)	0.69262		720	1.06	(0.74-1.51)	1		233	N/A		N/A		257	0.77	(0.42-1.41)	0.8015		154	0.77	(0.42-1.41)	0.83345		N/A
OGG1	rs159159	685/656	1.07	(0.91-1.27)	0.63021		707	1.03	(0.82-1.29)	1		231	1.28	(0.89-1.84)	0.53576		251	0.78	(0.50-1.22)	0.76751		152	1.35	(0.72-2.54)	0.83451		0.4004
OGG1	rs159157	697/667	0.87	(0.69-1.11)	0.57203		720	1.04	(0.75-1.44)	1		233	0.3	(0.09-0.99)	0.26811		257	0.92	(0.52-1.62)	1		154	0.78	(0.45-1.35)	0.83922		0.16434
OGG1	rs2269112	695/662	0.88	(0.71-1.08)	0.65001		718	0.73	(0.55-0.97)	0.14702		231	1.5	(0.56-4.04)	0.64812		254	1.22	(0.79-1.90)	0.84431		154	0.88	(0.48-1.61)	1		0.16137
OGG1	rs159153	696/664	1.11	(0.94-1.31)	0.58685		718	1.08	(0.86-1.35)	1		232	1.21	(0.81-1.82)	0.70169		256	1.07	(0.73-1.55)	1		154	1.13	(0.62-2.09)	1		0.94362
OGG1	rs2072668	696/664	0.89	(0.75-1.06)	0.68144		720	0.78	(0.61-1.00)	0.22146		233	0.89	(0.58-1.36)	1		255	1.17	(0.81-1.68)	0.76627		152	0.92	(0.56-1.51)	1		0.3113
PARP1	rs8679	689/662	1.02	(0.83-1.25)	1		716	0.87	(0.68-1.12)	0.89		228	1.24	(0.60-2.57)	1		255	1.32	(0.84-2.08)	0.83878		152	2.53	(0.59-10.84)	0.80655		0.16109
PARP1	rs3219142	697/667	1.04	(0.83-1.30)	1		720	1.23	(0.94-1.61)	0.66898		233	0.39	(0.15-0.98)	0.41041		257	0.96	(0.60-1.56)	1		154	0.37	(0.07-2.03)	0.8306		0.06429
PARP1	rs2136875	694/665	0.95	(0.81-1.12)	1		717	0.92	(0.74-1.14)	0.96408		231	1.23	(0.83-1.83)	0.94025		257	0.95	(0.67-1.35)	1		154	0.8	(0.46-1.39)	0.9501		0.50251
PARP1	rs3219110	694/666	1.02	(0.87-1.19)	1		719	1.2	(0.98-1.48)	0.5254		232	0.68	(0.45-1.02)	0.49387		256	0.88	(0.61-1.26)	0.96554		153	0.98	(0.54-1.78)	1		0.08695
PARP1	rs3219119	679/648	0.97	(0.83-1.14)	1		699	0.89	(0.72-1.12)	0.89529		224	1.42	(0.97-2.10)	0.52885		253	0.92	(0.65-1.31)	1		151	0.92	(0.52-1.63)	1		0.23566
PARP1	rs747658	691/662	0.97	(0.81-1.18)	1		715	0.85	(0.64-1.13)	0.88333		231	1.39	(0.92-2.10)	0.68969		255	0.84	(0.53-1.34)	0.96762		152	0.95	(0.58-1.56)	1		0.27237
PARP1	rs2048424	685/659	0.98	(0.84-1.15)	1		710	0.92	(0.74-1.15)	1		231	1.3	(0.89-1.9)	0.77764		249	0.97	(0.68-1.38)	1		154	0.85	(0.48-1.49)	1		0.38345
PARP1	rs7542788	697/666	0.95	(0.79-1.14)	1		720	0.85	(0.64-1.12)	0.86123		233	1.21	(0.82-1.79)	0.95906		257	0.81	(0.51-1.27)	0.9407		153	1.01	(0.62-1.64)	1		0.46714
PARP1	rs12568297	697/664	1.08	(0.91-1.27)	0.98811		718	1.2	(0.97-1.49)	0.56649		233	0.81	(0.52-1.28)	0.96277		256	1	(0.68-1.48)	1		154	0.97	(0.46-2.07)	1		0.48153
PARP1	rs2570367	698/667	1.01	(0.84-1.20)	1		721	0.99	(0.74-1.31)	1		233	1.2	(0.78-1.83)	0.97053		257	1.04	(0.72-1.49)	1		154	0.9	(0.57-1.43)	1		0.84741
PARP1	rs6668851	696/666	0.94	(0.80-1.12)	1		721	1.02	(0.79-1.31)	1		232	0.86	(0.56-1.30)	0.98393		256	0.92	(0.64-1.32)	1		153	0.9	(0.56-1.44)	1		0.85417
PARP1	rs907190	696/667	1.01	(0.84-1.21)	1		720	1.01	(0.76-1.36)	1		233	1.18	(0.73-1.91)	0.98501		257	1.07	(0.74-1.53)	1		153	0.89	(0.56-1.42)	1		0.82389
PARP1	rs12567614	697/666	1.07	(0.91-1.26)	1		719	1.08	(0.87-1.33)	1		233	0.88	(0.59-1.29)	1		257	1.2	(0.83-1.73)	0.93171		154	1.25	(0.63-2.48)	1		0.68931
PARP1	rs6668722	690/663	0.95	(0.73-1.22)	1		719	1.04	(0.70-1.53)	1		230	0.92	(0.59-1.43)	1		252	0.5	(0.23-1.10)	0.56029		152	1.37	(0.56-3.33)	1		0.28525
PARP1	rs1805410	697/665	1.09	(0.87-1.35)	1		718	1.07	(0.81-1.40)	1		233	0.96	(0.54-1.71)	1		257	1.23	(0.68-2.24)	0.96426		154	1.36	(0.54-3.47)	1		0.89603
PARP1	rs10915989	694/667	1.07	(0.88-1.30)	1		720	1.02	(0.80-1.30)	1		231	1.08	(0.56-2.09)	1		257	1.16	(0.72-1.88)	1		153	1.28	(0.55-2.98)	1		0.93762
PARP1	rs3219123	664/632	0.87	(0.62-1.22)	1		685	0.67	(0.44-1.04)	0.50736		222	2.03	(0.75-5.49)	0.79739		245	1.31	(0.64-2.69)	0.98102		142	N/A				N/A
PARP1	rs1805401	698/663	1.16	(0.76-1.76)	1		719	1.07	(0.65-1.78)	1		233	0.85	(0.24-3.09)	1		256	1.84	(0.73-4.62)	0.81261		153	N/A				N/A
POLB	rs2976244	696/666	0.92	(0.73-1.17)	1		718	0.96	(0.63-1.46)	1		233	0.86	(0.60-1.23)	0.55068		257	1.03	(0.54-1.97)	1		154	0.78	(0.40-1.52)	0.72815		0.9434
POLB	rs2979895	697/665	0.94	(0.74-1.18)	1		720	0.96	(0.63-1.47)	1		231	0.89	(0.62-1.29)	1		257	0.97	(0.50-1.86)	1		154	0.78	(0.40-1.52)	0.72815		0.9877
POLB	rs2953983	698/665	0.94	(0.75-1.19)	1		721	0.96	(0.63-1.47)	1		233	0.93	(0.65-1.33)	1		255	0.93	(0.48-1.80)	1		154	0.78	(0.40-1.52)	0.72815		0.99797
POLB	rs2073664	698/667	0.95	(0.75-1.20)	1		721	0.96	(0.63-1.47)	1		233	0.93	(0.65-1.33)	1		257	0.97	(0.50-1.86)	1		154	0.78	(0.40-1.52)	0.72815		0.99535
POLB	rs3136711	696/664	1.18	(0.84-1.66)	0.64753		718	1.28	(0.87-1.88)	0.44957		232	2.77	(0.27-28.01)	0.71193		256	0.65	(0.26-1.65)	0.63386		154	N/A				N/A
POLB	rs2272615	697/664	1.08	(0.87-1.34)	1		719	1.13	(0.80-1.60)	0.65149		233	0.96	(0.67-1.38)	1		256	1.39	(0.76-2.52)	0.57616		153	0.8	(0.41-1.55)	1		0.6289
POLD1	rs2244095	655/643	0.93	(0.74-1.18)	1		682	0.84	(0.61-1.17)	0.82097		225	0.9	(0.51-1.61)	1		243	0.48	(0.23-1.01)	0.20818		148	1.77	(1.04-2.99)	0.12494		0.02576
POLD1	rs2546551	684/660	1.06	(0.90-1.24)	1		712	1.03	(0.84-1.26)	1		230	1	(0.64-1.56)	1		250	1.52	(1.04-2.22)	0.15088		152	0.49	(0.24-1.01)	0.16227		0.06854
POLD1	rs3219281	696/665	0.9	(0.71-1.13)	0.88877		719	1	(0.71-1.41)	1		231	0.82	(0.49-1.38)	0.96523		257	0.79	(0.48-1.30)	0.65402		154	0.92	(0.45-1.89)	1		0.88445
POLD1	rs2445837	692/663	0.98	(0.79-1.22)	1		716	1.14	(0.80-1.62)	0.91567		230	0.99	(0.68-1.44)	1		256	0.67	(0.40-1.12)	0.35306		153	1.21	(0.63-2.34)	1		0.42947
POLD1	rs1405655	696/664	0.94	(0.80-1.10)	0.91646		720	1	(0.80-1.24)	1		233	0.91	(0.62-1.32)	1		256	0.78	(0.54-1.14)	0.45849		151	0.94	(0.47-1.88)	1		0.86917
POLD1	rs4802703	679/655	0.98	(0.82-1.16)	1		706	1	(0.79-1.25)	1		230	0.91	(0.59-1.42)	1		246	1.01	(0.69-1.47)	1		152	0.83	(0.38-1.83)	1		0.94014
POLD1	rs3219337	688/658	0.96	(0.78-1.17)	1		713	0.94	(0.73-1.21)	1		229	1.31	(0.64-2.66)	0.95348		253	0.9	(0.59-1.36)	1		149	N/A				N/A
SMUG1	rs2087058	688/660	0.9	(0.77-1.06)	0.75619		713	0.81	(0.65-1.00)	0.2672		228	0.92	(0.60-1.41)	1		253	0.89	(0.62-1.28)	1		154	1.64	(0.99-2.71)	0.26255		0.10112
SMUG1	rs2233921	692/662	1	(0.85-1.17)	1		717	1.1	(0.90-1.36)	0.73722		230	0.88	(0.51-1.54)	1		253	0.93	(0.64-1.35)	1		154	0.69	(0.42-1.13)	0.53225		0.29149
SMUG1	rs7296239	696/664	1.06	(0.90-1.24)	0.9795		718	1.18	(0.95-1.47)	0.51818		232	1.03	(0.69-1.51)	1		256	1	(0.69-1.46)	1		154	0.75	(0.46-1.21)	0.58327		0.35443
SMUG1	rs17108960	697/667	1	(0.81-1.23)	1		721	1.05	(0.82-1.34)	1		233	0.89	(0.47-1.68)	1		257	0.94	(0.55-1.61)	1		153	0.36	(0.08-1.55)	0.5956		0.58957
SMUG1	rs17108995	698/667	1.01	(0.75-1.36)	1		721	1.26	(0.82-1.93)	0.79229		233	2.55	(0.46-13.97)	0.85619		257	0.79	(0.41-1.52)	0.9777		154	0.69	(0.36-1.34)	0.61445		0.24727
SMUG1	rs2279400	695/667	1.05	(0.90-1.23)	1		719	1.22	(0.98-1.51)	0.34408		233	0.83	(0.57-1.21)	0.85711		256	1.06	(0.74-1.52)	1		154	0.73	(0.44-1.22)	0.633		0.12341
SMUG1	rs3087404	697/666	1.04	(0.89-1.22)	1		720	1.2	(0.97-1.49)	0.40287		232	0.8	(0.54-1.18)	0.83867		257	1.03	(0.72-1.47)	1		154	0.73	(0.44-1.22)	0.63304		0.12069
SMUG1	rs2029166	693/657	1	(0.85-1.18)	1		713	1.13	(0.89-1.43)	0.76112		231	0.84	(0.57-1.24)	0.86477		253	1.06	(0.71-1.58)	1		153	0.82	(0.51-1.31)	0.68002		0.42321
SMUG1	rs971	698/666	1.04	(0.89-1.23)	1		720	0.91	(0.72-1.13)	0.70098		233	1.55	(0.98-2.46)	0.37875		257	1.13	(0.79-1.61)	1		154	1.16	(0.71-1.88)	1		0.21589
SMUG1	rs4759345	691/659	1.03	(0.88-1.20)	1		713	0.91	(0.73-1.13)	0.6267		230	1.38	(0.94-2.05)	0.52082		254	1.11	(0.78-1.59)	1		153	1.05	(0.64-1.69)	1		0.28202
XRCC1	rs3817	694/665	0.95	(0.81-1.10)	1		717	1.01	(0.82-1.25)	1		232	0.98	(0.67-1.45)	1		257	0.98	(0.68-1.40)	1		153	0.57	(0.34-0.94)	0.20099		0.14173
XRCC1	rs3213282	687/658	1.04	(0.89-1.22)	1		712	0.97	(0.79-1.21)	1		230	0.98	(0.67-1.43)	1		252	1.25	(0.85-1.86)	0.83539		151	1.36	(0.76-2.42)	0.30507		0.61847
XRCC1	rs2854501	690/665	1.21	(0.99-1.48)	0.46555		714	1.22	(0.95-1.58)	0.63306		232	0.95	(0.56-1.63)	1		255	1.06	(0.62-1.81)	1		154	2.15	(0.98-4.69)	0.30861		0.49966
XRCC1	rs1001581	694/665	0.94	(0.80-1.11)	0.98741		718	0.89	(0.72-1.01)	0.89482		233	1.09	(0.74-1.59)	1		257	0.63	(0.4-0.99)	0.32903		151	1.61	(0.98-2.63)	0.32323		0.06415
XRCC1	rs3810378	698/667	0.96	(0.81-1.14)	1		721	0.89	(0.72-1.11)	0.92078		233	1.25	(0.77-2.02)	0.96386		257	0.66	(0.42-1.04)	0.44271		154	1.68	(0.97-2.9)	0.32661		0.05266
XRCC1	rs2023614	697/664	1.08	(0.83-1.41)	1		719	1.32	(0.90-1.95)	0.71703		233	3.13	(0.59-16.48)	0.83934		255	0.96	(0.63-1.47)	1		154	0.4	(0.14-1.09)	0.35282		0.05439
XRCC1	rs3213266	697/665	0.98	(0.77-1.25)	1		720	1.19	(0.82-1.74)	1		232	0.62	(0.32-1.21)	0.82575		257	1.04	(0.68-1.57)	1		153	0.58	(0.23-1.45)	0.42597		0.21937
XRCC1	rs2854506	691/664	1.21	(0.98-1.48)	0.47291		719	1.16	(0.89-1.50)	0.87969		227	1.15	(0.67-2.00)	1		257	1.18	(0.67-2.06)	1		152	1.82	(0.87-3.77)	0.46459		0.83535
XRCC1	rs184239	696/665	1.16	(0.94-1.42)	0.73397		718	1.13	(0.87-1.47)	1		232	0.96	(0.56-1.63)	1		257	1.17	(0.67-2.05)	1		154	1.79	(0.88-3.67)	0.46628		0.73348
XRCC1	rs2030404	696/666	1.15	(0.97-1.35)	0.6061		720	1.09	(0.88-1.36)	1		233	1.04	(0.71-1.52)	1		256	1.34	(0.89-2.01)	0.67962		153	1.77	(0.84-3.71)	0.475		0.60044
XRCC1	rs304731	698/666	1.17	(0.95-1.44)	0.67534		721	1.14	(0.88-1.48)	1		232	1.03	(0.60-1.78)	1		257	1.17	(0.67-2.05)	1		154	1.83	(0.86-3.89)	0.48264		0.82339
XRCC1	rs767540	695/666	0.98	(0.78-1.24)	1		720	1.03	(0.76-1.39)	1		233	1.7	(0.53-5.47)	0.95697		255	0.95	(0.63-1.44)	1		153	0.43	(0.14-1.30)	0.51991		0.30591
XRCC1	rs3213344	697/667	1.04	(0.81-1.34)	1		720	1.22	(0.80-1.85)	1		233	1.7	(0.77-3.72)	0.83531		257	0.98	(0.58-1.66)	1		154	0.74	(0.45-1.21)	0.52659		0.31635
XRCC1	rs3213255	694/666	1.11	(0.94-1.31)	0.81048		717	1.04	(0.84-1.30)	1		233	1	(0.69-1.47)	1		257	1.42	(0.94-2.15)	0.48833		153	1.56	(0.79-3.09)	0.53607		0.51355
XRCC1	rs1799778	649/622	0.91	(0.76-1.08)	0.89031		663	0.82	(0.65-1.03)	0.52777		224	1.24	(0.81-1.90)	0.95644		240	0.66	(0.42-1.04)	0.45189		144	1.47	(0.85-2.54)	0.54263		0.05847
XRCC1	rs2682560	696/667	1	(0.80-1.25)	1		721	0.93	(0.70-1.22)	1		231	1.02	(0.58-1.79)	1		257	1.32	(0.77-2.28)	0.87708		154	N/A				N/A
XRCC1	rs2682552	681/660	1	(0.80-1.25)	1		711	0.9	(0.68-1.20)	1		231	1.16	(0.69-1.95)	1		250	1.3	(0.76-2.21)	0.89671		148	N/A				N/A
XRCC1	rs2854510	696/666	1.02	(0.82-1.25)	1		720	0.92	(0.71-1.20)	1		232	1.08	(0.66-1.75)	1		256	1.47	(0.89-2.41)	0.60582		152	N/A				N/A
XRCC1	rs2682587	697/666	0.99	(0.79-1.24)	1		719	0.91	(0.69-1.20)	1		233	1.07	(0.61-1.89)	1		257	1.35	(0.78-2.32)	0.84791		153	N/A				N/A
XRCC1	rs11407	697/666	0.99	(0.79-1.25)	1		719	0.92	(0.70-1.22)	1		233	1.07	(0.61-1.89)	1		257	1.35	(0.78-2.32)	0.84792		153	N/A				N/A
XRCC1	rs2682588	696/667	1.01	(0.82-1.25)	1		720	0.91	(0.70-1.18)	1		233	1.14	(0.71-1.83)	1		256	1.47	(0.89-2.41)	0.60592		152	N/A				N/A
a Excludes 21 individuals who characterized their race/ethnic group as "other"; b Per-allele ORs and 95% confidence intervals computed using logistic regression assuming a log-additive model and adjusting for age,exam date, sex, clinic, study phase,and race among all subjects; c Per-allele ORs and 95% confidence intervals computed using logistic regression assuming a log-additive model and adjust…
