# Supplementary material for: Genetic Variation in the Base Excision Repair Pathway, Environmental Risk Factors, and Colorectal Adenoma Risk
Source: PLoS One. 2013 Aug 12;8(8):e71211. doi: 10.1371/journal.pone.0071211 (PMC3741365; doi:10.1371/journal.pone.0071211)
Supplement: Table S3 — Per allele associations by polyp subsite. (XLSX) [file pone.0071211.s003.xlsx]

## Sheet: Supp Table 3
Table S3. Per allele associations by polyp subsite.
			Rectal polyps						Colon polyps						rectal/colon
Gene	SNP	Na	ORb	95%CI	P	PACTc	P pathwayd		ORb		95%CI	PACTc	P pathwayd		P heterogeneity e
																													chi	NSNP	L0e0	L0e1	L0e2	L1e0	L1e1	L1e2	L2e0	L2e1	L2e2	waldPdiff	lrN	SNPS	hwpW	hwpB	hwpH	hwpA	hap_block	Original_Name	Chr
APEX1	rs938883	1333	1.31	(0.99-1.73)	0.0508	0.26908	1		1.03	0.6636	(0.88-1.21)	1	1		0.09559														0.04403	72	405	239	26	62	49	12	311	189	25	0.00256	1318	72	1	0.815366	0.285238	0.0049731		rs7015453	8
APEX1	rs17111750	1329	0.81	(0.59-1.10)	0.1884	0.6556	1		1.05	0.5693	(0.88-1.25)	1	1		0.10217														0.07919	92	222	333	121	31	59	33	185	250	91	0.0042	1325	92	0.519965	1	0.464731	0.35876	2	rs12825	8
APEX1	rs4429194	1315	1.26	(0.96-1.67)	0.0888	0.40377	1		1.03	0.6682	(0.88-1.22)	1	1		0.15565														0.05013	95	341	278	50	50	55	18	269	208	51	0.00402	1320	95	0.330373	0.840804	0.465234	0.362773		rs3757949	8
APEX1	rs11160682	1328	0.83	(0.62-1.12)	0.2378	0.72827	1		1.01	0.8506	(0.85-1.20)	1	1		0.203														0.21847	102	292	293	89	41	59	22	236	226	67	0.00913	1325	102	0.184869	1	0.703701	0.821754	2	rs12458	8
APEX1	rs7140314	1321	1.2	(0.91-1.58)	0.1762	0.63516	1		1.02	0.7972	(0.86-1.20)	1	1		0.23931														0.01764	158	261	302	111	34	57	30	226	224	79	0.01148	1324	158	0.916331	0.688341	1	0.35452	1	rs2233921	12
APEX1	rs2275008	1320	1.08	(0.79-1.46)	0.6132	1	1		0.9	0.2942	(0.75-1.09)	0.8437	1		0.26615														0.70174	87	406	203	53	81	33	8	314	172	39	0.01946	1309	87	0.0432258	0.0736036	0.195393	0.132741		rs3203358	8
APEX1	rs4465523	1333	0.88	(0.65-1.18)	0.4083	0.90295	1		1.02	0.7988	(0.86-1.21)	1	1		0.33553														0.40332	76	404	221	54	63	47	13	301	190	40	0.01761	1333	76	0.429162	0.688661	1	0.823042		rs9329248	8
APEX1	rs1320150	1334	1.17	(0.89-1.54)	0.2484	0.72868	1		1.05	0.5365	(0.89-1.24)	1	1		0.44099														0.05454	154	178	349	150	22	63	39	153	256	122	0.02073	1332	154	0.250352	0.846473	0.60793	1	1	rs2279400	12
APEX1	rs1760941	1331	0.99	(0.73-1.33)	0.9493	1	1		1.08	0.3686	(0.90-1.29)	0.90233	1		0.56042														0.0504	156	184	347	148	23	62	38	160	254	117	0.02319	1333	156	0.348004	0.842036	0.864628	1	1	rs3087404	12
APEX1	rs938891	1320	0.95	(0.71-1.26)	0.7287	1	1		1.03	0.7284	(0.87-1.21)	1	1		0.58752														0.51963	152	307	301	67	47	62	14	246	224	52	0.03631	1320	152	0.896093	0.343611	0.0643202	0.488617	2	rs2029166	12
APEX1	rs999692	1325	0.94	(0.70-1.26)	0.7155	1	1		1	0.9566	(0.84-1.19)	1	1		0.69684														0.26073	83	430	188	50	66	45	9	327	166	34	0.04128	1315	83	0.416445	0.754574	0.670359	0.806109		rs4841588	8
APEX1	rs2319196	1332	0.88	(0.62-1.24)	0.4901	1	1		0.93	0.5328	(0.76-1.14)	1	1		0.75424														0.65547	97	331	261	69	71	41	11	265	197	52	0.05544	1298	97	0.289065	0.0722444	0.100053	1		rs809203	8
APEX1	rs938889	1318	1.06	(0.80-1.40)	0.652	1	1		1.02	0.735	(0.87-1.21)	1	1		0.8065														0.00759	142	488	144	47	98	21	4	344	146	39	0.06484	1331	142	0.347932	0.431579	1	0.659933	2	rs2272615	8
FEN1	rs174532	1327	0.8	(0.56-1.13)	0.2061	0.45679	1		1	0.9279	(0.82-1.23)	1	1		0.19131														0.81294	93	272	294	109	55	49	18	209	229	92	0.0689	1327	93	0.0666256	0.572656	0.452257	1	4	rs1466785	8
FEN1	rs108499	1324	1.12	(0.83-1.50)	0.4342	0.68846	1		1.03	0.7414	(0.86-1.22)	1	1		0.5691														0.27765	161	221	331	121	46	62	15	158	262	104	0.07479	1320	161	0.827216	1	0.613221	0.477758	1	rs4759345	12
FEN1	rs509360	1332	0.98	(0.73-1.32)	0.9207	1	1		0.91	0.3255	(0.76-1.09)	0.63864	1		0.62996														0.6188	101	328	271	81	58	46	20	268	202	61	0.0833	1335	101	0.361571	0.849239	0.813015	1	5	rs804267	8
FEN1	rs174545	1333	1.11	(0.83-1.48)	0.4739	0.67701	1		1.05	0.5186	(0.88-1.26)	1	1		0.75184														0.15542	67	341	257	79	50	57	16	262	218	48	0.08808	1328	67	0.0441417	1	0.519845	0.0664986	9	rs904015	8
LIG1	rs3730849	1323	1.14	(0.85-1.52)	0.3592	0.9017	1		0.89	0.2096	(0.74-1.06)	0.68788	1		0.10065														0.22564	79	360	251	53	63	44	16	298	184	37	0.09151	1306	79	1	0.659062	0.79686	1	5	rs2686211	8
LIG1	rs274873	1327	0.86	(0.65-1.14)	0.3156	0.86423	1		1.02	0.8043	(0.86-1.20)	1	1		0.25875														0.15433	2	202	327	150	23	71	30	151	260	119	0.09622	1333	2	0.672968	0.341647	0.311773	0.503996	2	rs938883	14
LIG1	rs156641	1330	1.03	(0.77-1.38)	0.7944	1	1		0.88	0.1739	(0.73-1.05)	0.61935	1		0.28669														0.61676	104	312	263	66	64	41	9	254	190	49	0.10074	1248	104	0.188403	0.616947	0.0664707	1		rs804256	8
LIG1	rs2386522	1333	0.9	(0.68-1.18)	0.4567	1	1		1.04	0.6144	(0.88-1.22)	1	1		0.30715														0.55763	131	348	267	64	67	43	13	252	222	55	0.10134	1331	131	0.730055	0.622215	0.390091	0.519509	2	rs12568297	1
LIG1	rs2241721	1328	1.05	(0.79-1.40)	0.7122	1	1		0.9	0.2765	(0.75-1.08)	0.78815	1		0.31196														0.09004	43	309	276	91	48	56	18	272	190	63	0.09892	1323	43	0.36737	0.640224	0.847074	0.501271	3	rs3730849	19
LIG1	rs156645	1333	1.02	(0.76-1.37)	0.8573	1	1		0.88	0.1673	(0.73-1.05)	0.60732	1		0.31554														0.0842	11	347	262	68	66	51	6	250	238	41	0.10689	1329	11	0.0783128	1	0.409559	0.536931	1	rs17111750	14
LIG1	rs10421339	1334	0.91	(0.68-1.20)	0.5186	1	1		1.03	0.6487	(0.88-1.22)	1	1		0.36849														0.12621	44	315	293	70	47	56	21	249	230	51	0.10602	1332	44	0.654762	1	0.847881	1	1	rs3135998	17
LIG1	rs274883	1316	0.99	(0.71-1.37)	0.9713	1	1		1.15	0.1399	(0.95-1.39)	0.56452	1		0.37776														0.17783	85	269	287	63	46	49	18	234	202	51	0.10732	1219	85	0.90575	1	0.0839484	0.23393	4	rs17810889	8
LIG1	rs11083918	1334	0.96	(0.73-1.27)	0.8182	1	1		1.08	0.3366	(0.92-1.27)	0.84404	1		0.43399														0.59215	124	287	287	103	59	45	20	214	234	82	0.13573	1331	124	0.830201	0.838568	0.0830248	0.198883	3	rs3219110	1
LIG1	rs274869	1332	0.93	(0.70-1.23)	0.6443	1	1		1.04	0.6255	(0.88-1.23)	1	1		0.46001														0.6897	121	206	302	171	36	57	30	141	253	137	0.15381	1333	121	0.162805	0.435449	1	1	2	rs12567614	1
LIG1	rs3786764	1328	1.03	(0.78-1.36)	0.801	1	1		0.94	0.4605	(0.79-1.10)	0.92988	1		0.49892														0.62965	12	219	317	134	31	63	28	164	252	107	0.15569	1315	12	0.0791597	0.567063	1	0.364387	2	rs4429194	14
LIG1	rs3730895	1332	1.06	(0.80-1.39)	0.6665	1	1		0.97	0.7388	(0.82-1.14)	1	1		0.53734														0.47155	88	512	151	12	90	29	5	408	113	9	0.16198	1329	88	0.277506	0.353869	0.784951	0.330981	4	rs17153785	8
LIG1	rs10405655	1330	0.96	(0.67-1.37)	0.8319	1	1		1.03	0.7534	(0.84-1.26)	1	1		0.69799														0.72869	129	228	276	164	39	54	29	176	235	114	0.17775	1315	129	0.198426	0.850081	0.123393	0.425075	3	rs2048424	1
LIG1	rs251692	1327	0.93	(0.70-1.24)	0.6403	1	1		0.98	0.8699	(0.82-1.17)	1	1		0.71809														0.03636	19	420	217	40	75	43	4	346	138	44	0.1968	1327	19	1	1	0.636858	1	1	rs174532	11
LIG1	rs3730898	1326	1	(0.76-1.33)	0.9447	1	1		1.06	0.4705	(0.90-1.25)	1	1		0.72652														0.62676	107	198	301	176	38	54	32	138	255	131	0.19652	1323	107	0.916593	0.211563	0.173984	0.748468		rs2074969	16
LIG1	rs8100261	1333	1.01	(0.76-1.34)	0.9319	1	1		1.05	0.5546	(0.88-1.25)	1	1		0.78967														0.46563	4	260	316	101	51	59	12	193	265	71	0.20589	1328	4	0.0481053	0.121724	1	0.364543		rs11160682	14
LIG1	rs3730912	1332	1.07	(0.74-1.55)	0.6975	1	1		1.12	0.295	(0.90-1.39)	0.80012	1		0.82442														0.05502	128	326	275	78	61	46	17	257	235	38	0.20203	1333	128	0.776764	1	0.378253	0.35876	2	rs6668851	1
LIG1	rs156639	1335	0.95	(0.72-1.27)	0.7788	1	1		0.98	0.9029	(0.83-1.17)	1	1		0.83918														0.23449	84	451	198	30	80	36	8	378	136	17	0.20157	1334	84	0.890444	0.413183	1	1		rs904009	8
LIG1	rs3731014	1331	1.06	(0.73-1.54)	0.7318	1	1		1.1	0.3662	(0.88-1.37)	0.86983	1		0.85336														0.13237	150	445	192	34	78	34	10	361	147	16	0.21239	1317	150	0.173784	0.400327	0.317219	1	2	rs3219337	19
LIG1	rs2007183	1327	1.03	(0.72-1.47)	0.8637	1	1		1.04	0.6965	(0.84-1.28)	1	1		0.9572														0.78659	127	207	273	181	37	52	31	157	232	128	0.22309	1298	127	0.488813	0.233624	0.170779	0.425075	3	rs3219119	1
LIG3	rs3135998	1332	1.31	(0.97-1.76)	0.068	0.19557	1		1.02	0.7805	(0.85-1.23)	1	1		0.10717														0.8853	151	294	274	98	57	47	20	221	223	80	0.23336	1314	151	0.0536787	0.790999	0.701371	0.701279	2	rs2546551	19
LIG3	rs4796030	1329	1.18	(0.89-1.56)	0.2392	0.50482	1		1.06	0.4674	(0.89-1.26)	0.60281	1		0.47083														0.60599	5	227	312	131	33	65	26	177	244	106	0.23903	1321	5	0.126543	0.0517784	1	0.26575	2	rs7140314	14
LIG3	rs1052536	1334	1	(0.75-1.33)	0.9992	1	1		0.9	0.2816	(0.76-1.08)	0.63056	1		0.52511														0.65936	160	318	282	80	58	56	10	235	235	60	0.24301	1334	160	0.905531	0.157818	1	0.143834	1	rs971	12
LIG3	rs3744358	1332	0.99	(0.73-1.35)	0.9963	1	1		1.07	0.4552	(0.89-1.28)	0.76945	1		0.66036														0.41838	99	474	186	20	92	26	6	363	152	16	0.25309	1335	99	0.449815	0.716706	0.717291	1	6	rs8191589	8
MUTYH	rs10890324	1334	1.22	(0.90-1.67)	0.1947	0.476	1		1.07	0.4796	(0.88-1.29)	0.85947	1		0.39463														0.66266	80	484	172	19	91	27	6	373	140	18	0.25286	1330	80	0.457702	1	0.231859	1	6	rs8191598	8
MUTYH	rs4660849	1333	0.98	(0.73-1.32)	0.9413	1	1		0.94	0.5468	(0.79-1.12)	1	1		0.78129														0.71826	82	287	282	110	47	53	23	237	209	84	0.24632	1332	82	0.674501	0.561457	1	1		rs804280	8
MUTYH	rs2185549	1323	0.99	(0.74-1.33)	0.9665	1	1		0.95	0.5908	(0.80-1.13)	1	1		0.78599														0.86103	42	242	290	145	45	56	23	191	216	119	0.26003	1327	42	0.210735	1	0.399323	0.166701	3	rs274873	19
MUTYH	rs3893383	1328	1.06	(0.71-1.60)	0.7495	1	1		1.08	0.4855	(0.86-1.37)	0.74056	1		0.93624														0.07163	147	452	150	35	93	18	8	372	98	42	0.27212	1268	147	1	0.628813	0.612266	0.806712		rs2244095	19
NEIL1	rs3809549	1326	1.03	(0.78-1.36)	0.7971	1	1		0.95	0.5565	(0.80-1.12)	1	1		0.54989														0.41427	10	364	259	49	68	41	14	298	190	37	0.26256	1320	10	0.680451	0.838276	0.380501	0.617964	2	rs2275008	14
NEIL1	rs3809547	1314	0.97	(0.72-1.30)	0.8594	1	1		0.98	0.8717	(0.82-1.17)	1	1		0.93547														0.78074	68	406	218	46	68	47	8	315	176	32	0.26465	1316	68	0.212371	0.815637	0.080848	0.132049	8	rs1534862	8
NEIL1	rs11853141	1320	0.95	(0.72-1.24)	0.7207	1	1		0.94	0.4781	(0.80-1.11)	0.8008	1		0.94618														0.71338	73	473	177	28	80	37	6	378	135	18	0.27713	1332	73	0.271895	0.695671	0.553942	1	7	rs8191649	8
NEIL1	rs4462560	1331	0.97	(0.73-1.30)	0.8769	1	1		0.98	0.8328	(0.82-1.16)	1	1		0.9757														0.74264	123	208	286	183	37	57	30	158	242	129	0.28529	1330	123	0.572696	0.416338	0.237825	0.687037	3	rs2136875	1
NEIL2	rs7015453	1318	1.72	(1.24-2.39)	0.001	0.024681	0.345534		1.03	0.7384	(0.84-1.27)	1	1		0.00292														0.19704	41	311	274	94	51	56	16	270	198	60	0.28475	1330	41	0.216031	0.67987	1	0.492221	1	rs156641	19
NEIL2	rs12825	1325	1.4	(1.06-1.85)	0.0151	0.23826	1		0.93	0.4072	(0.79-1.10)	1	1		0.00409														0.64865	69	395	233	48	65	51	7	311	184	35	0.29672	1329	69	0.373693	0.497751	0.0704327	0.276495	8	rs8191663	8
NEIL2	rs3757949	1320	1.58	(1.18-2.13)	0.0019	0.043549	0.609686		1.02	0.7954	(0.85-1.23)	1	1		0.0043														0.13151	139	516	124	40	103	18	3	386	114	31	0.31331	1335	139	0.191031	0.182746	0.552411	0.659933	2	rs2073664	8
NEIL2	rs12458	1325	1.37	(1.04-1.81)	0.024	0.32405	1		0.94	0.502	(0.79-1.11)	1	1		0.00947														0.59632	39	194	317	168	38	58	27	151	232	148	0.30782	1333	39	0.403455	0.335869	0.0914111	1	3	rs2386522	19
NEIL2	rs3203358	1309	0.71	(0.50-1.00)	0.0567	0.55733	1		1.08	0.409	(0.89-1.32)	1	1		0.01651														0.25202	24	310	272	93	51	57	16	268	199	62	0.31008	1328	24	0.172298	1	1	0.492221	1	rs2241721	19
NEIL2	rs9329248	1333	1.5	(1.10-2.06)	0.0102	0.17879	1		1.02	0.8098	(0.84-1.24)	1	1		0.01898														0.63381	91	243	309	126	51	51	22	187	233	111	0.31651	1333	91	0.12225	0.849378	0.718364	1	4	rs1004712	8
NEIL2	rs4841588	1315	1.5	(1.06-2.13)	0.022	0.3113	1		1.03	0.7302	(0.83-1.28)	1	1		0.04391														0.16301	33	316	272	92	53	55	16	278	190	61	0.31371	1333	33	0.262841	1	1	0.492221	1	rs156645	19
NEIL2	rs809203	1298	0.73	(0.53-1.00)	0.0533	0.54204	1		1	0.9685	(0.83-1.20)	1	1		0.05151														0.13982	143	516	124	40	103	18	3	385	113	31	0.32414	1333	143	0.191031	0.182746	0.552411	0.659933	2	rs2953983	8
NEIL2	rs1466785	1327	0.82	(0.62-1.10)	0.1954	0.92131	1		1.08	0.3366	(0.91-1.28)	1	1		0.06639														0.31183	75	467	183	27	84	33	7	389	126	15	0.32154	1331	75	0.38802	1	0.739663	1		rs17754589	8
NEIL2	rs804267	1335	1.17	(0.87-1.57)	0.2936	1	1		0.89	0.2344	(0.74-1.07)	1	1		0.08489														0.27653	6	297	296	86	53	63	8	224	246	60	0.33818	1333	6	0.177505	0.802404	0.848963	0.481721	2	rs4465523	14
NEIL2	rs904015	1328	1.23	(0.93-1.64)	0.1333	0.82259	1		0.96	0.6928	(0.81-1.14)	1	1		0.0903														0.12597	141	516	123	40	102	18	3	386	115	29	0.35318	1332	141	0.191031	0.177819	0.552411	0.659933	2	rs2979895	8
NEIL2	rs2686211	1306	1.16	(0.85-1.57)	0.3387	1	1		0.88	0.214	(0.73-1.07)	1	1		0.09398														0.20129	122	405	221	52	74	38	12	313	191	27	0.34358	1333	122	0.344075	0.7417	0.056879	0.501952	3	rs907190	1
NEIL2	rs804256	1248	0.73	(0.52-1.01)	0.058	0.55402	1		0.96	0.7049	(0.80-1.16)	1	1		0.09606														0.59106	78	468	180	20	88	26	6	358	143	17	0.3567	1306	78	0.540594	0.704729	0.451998	1	6	rs8191542	8
NEIL2	rs17810889	1219	1.17	(0.86-1.58)	0.302	1	1		0.91	0.316	(0.75-1.09)	1	1		0.10923														0.38104	120	352	253	73	75	39	10	285	197	46	0.35518	1330	120	0.558534	0.0798236	0.254094	0.649426	1	rs2072668	3
NEIL2	rs17153785	1329	1.27	(0.87-1.88)	0.2095	1	1		0.96	0.7771	(0.75-1.23)	1	1		0.16909														0.00101	180	285	281	110	42	68	13	211	266	53	0.35326	1329	180	0.0091337	0.429773	0.225781	0.0483952	2	rs1001581	19
NEIL2	rs904009	1334	1.03	(0.73-1.46)	0.8294	1	1		0.82	0.0813	(0.66-1.02)	0.73673	1		0.20665														0.81478	25	256	294	129	47	54	23	207	213	111	0.36958	1334	25	0.464695	0.822398	0.39894	0.206454		rs10421339	19
NEIL2	rs8191589	1335	0.85	(0.57-1.25)	0.4139	1	1		1.07	0.5442	(0.85-1.33)	1	1		0.24595														0.10864	30	360	227	85	71	38	13	248	191	83	0.38137	1316	30	0.150829	0.647919	0.365175	1	1	rs274883	19
NEIL2	rs8191598	1330	0.91	(0.62-1.34)	0.6397	1	1		1.14	0.2383	(0.91-1.43)	1	1		0.246														0.36607	125	385	241	54	72	39	13	296	202	33	0.38903	1335	125	0.28133	0.225906	0.0608605	0.258987	3	rs2570367	1
NEIL2	rs804280	1332	1.13	(0.84-1.50)	0.3969	1	1		0.95	0.5734	(0.80-1.13)	1	1		0.24706														0.57863	54	341	262	77	61	44	18	250	207	74	0.39268	1334	54	0.360814	0.533899	0.629572	0.160094		rs10890324	1
NEIL2	rs1534862	1316	1.15	(0.84-1.57)	0.3669	1	1		0.96	0.6977	(0.79-1.16)	1	1		0.26894														0.1401	144	512	123	43	102	19	3	385	114	31	0.4306	1332	144	0.193233	0.175719	0.552411	0.659933	2	rs2976244	8
NEIL2	rs8191649	1332	1.13	(0.80-1.60)	0.4715	1	1		0.93	0.5285	(0.75-1.15)	1	1		0.28239														0.7766	157	256	318	104	45	57	21	196	237	96	0.42526	1330	157	1	0.241577	0.564811	1	2	rs7296239	12
NEIL2	rs8191663	1329	1.13	(0.83-1.54)	0.4332	1	1		0.95	0.641	(0.79-1.15)	1	1		0.30055														0.01578	65	233	300	128	37	74	11	173	249	99	0.43205	1304	65	0.740709	0.249571	1	0.0382364	9	rs2686184	8
NEIL2	rs1004712	1333	0.91	(0.69-1.19)	0.5108	1	1		1.05	0.5353	(0.89-1.23)	1	1		0.31466														0.87765	34	224	312	144	40	59	25	167	239	124	0.43464	1334	34	0.675786	0.846978	0.0914735	1	3	rs11083918	19
NEIL2	rs17754589	1331	1	(0.70-1.42)	0.982	1	1		0.83	0.114	(0.66-1.04)	0.83895	1		0.32632														0.48428	13	227	328	124	32	69	23	172	255	104	0.44071	1334	13	0.449677	0.846843	0.864263	0.503996	2	rs1320150	14
NEIL2	rs8191542	1306	0.88	(0.60-1.30)	0.5481	1	1		1.06	0.5572	(0.85-1.33)	1	1		0.35082														0.32974	171	250	312	107	40	68	15	175	264	84	0.44264	1315	171	0.915598	0.318711	0.452683	0.499607	2	rs3213282	19
NEIL2	rs2686184	1304	0.9	(0.68-1.20)	0.5095	1	1		1.02	0.8114	(0.86-1.20)	1	1		0.43089														0.75667	133	448	198	30	81	37	6	340	172	19	0.46271	1331	133	1	0.146928	0.7473	0.264628		rs10915989	1
NEIL2	rs13262643	1268	1.07	(0.76-1.51)	0.668	1	1		0.96	0.7608	(0.79-1.18)	1	1		0.55091														0.88952	29	265	286	127	47	54	23	211	211	108	0.4608	1332	29	0.250599	0.090039	0.237546	0.100844	3	rs274869	19
NEIL2	rs6982453	1330	0.97	(0.73-1.30)	0.872	1	1		0.9	0.2398	(0.76-1.06)	1	1		0.60285														0.46419	45	259	308	108	43	52	28	203	242	86	0.47046	1329	45	1	0.517387	0.30294	1	2	rs4796030	17
NEIL2	rs1062219	1331	0.89	(0.66-1.19)	0.4473	1	1		0.96	0.6596	(0.80-1.14)	1	1		0.62847														0.9278	22	211	301	166	37	57	28	173	235	120	0.49861	1328	22	0.202401	0.703923	0.728419	0.225582	1	rs3786764	19
NEIL2	rs3729851	1333	1.11	(0.70-1.74)	0.6489	1	1		1.22	0.1512	(0.92-1.60)	0.9089	1		0.67561														0.77204	111	189	294	154	36	57	27	164	216	116	0.50157	1253	111	0.278416	1	0.0763725	0.240817		rs2074968	16
NEIL2	rs13273672	1333	0.99	(0.74-1.32)	0.9563	1	1		1.01	0.8345	(0.85-1.20)	1	1		0.86193														0.37694	50	267	302	111	43	60	20	227	233	71	0.52444	1334	50	0.916618	0.689872	0.861106	0.181412	2	rs1052536	17
NEIL2	rs1874546	1319	0.92	(0.66-1.28)	0.6393	1	1		0.94	0.5586	(0.77-1.14)	1	1		0.90381														0.62062	108	314	296	60	58	54	12	271	212	45	0.52829	1322	108	0.374823	0.55685	0.722024	0.162415		rs2516781	16
NEIL2	rs8180912	1298	0.98	(0.70-1.38)	0.9508	1	1		1.01	0.9181	(0.82-1.23)	1	1		0.9039														0.94738	38	174	328	175	31	59	34	146	250	135	0.53739	1332	38	0.530852	0.122127	0.733944	0.565683	2	rs3730895	19
NEIL2	rs2088349	1270	0.89	(0.66-1.21)	0.4897	1	1		0.91	0.3175	(0.76-1.09)	1	1		0.91177														0.64619	117	355	263	60	57	55	12	260	215	53	0.53823	1330	117	0.705965	1	0.689861	0.198883	1	rs159153	3
NEIL2	rs804279	1331	1.04	(0.75-1.42)	0.801	1	1		1.05	0.5466	(0.88-1.27)	1	1		0.92125														0.67963	60	222	302	151	37	55	31	188	231	109	0.5498	1326	60	0.347941	0.187364	0.313556	0.822983	1	rs3809549	15
NEIL2	rs2645447	1329	0.91	(0.66-1.26)	0.6011	1	1		0.91	0.3345	(0.75-1.10)	1	1		0.96587														0.68639	86	386	210	47	67	46	6	305	164	37	0.5492	1268	86	0.511901	0.338161	1	0.365181		rs13262643	8
NTHL1	rs2074969	1323	0.92	(0.69-1.22)	0.5725	1	1		1.11	0.211	(0.93-1.32)	0.77547	1		0.19591														0.21834	7	298	285	95	63	42	19	214	230	85	0.56169	1331	7	0.889067	0.0567746	0.128101	0.481427		rs1760941	14
NTHL1	rs2074968	1253	0.99	(0.75-1.31)	0.9793	1	1		0.9	0.2416	(0.76-1.06)	0.70886	1		0.50178														0.10056	18	283	287	103	49	52	21	248	186	95	0.5686	1324	18	1	0.121478	1	0.254675		rs108499	11
NTHL1	rs2516781	1322	1.01	(0.74-1.36)	0.9366	1	1		0.91	0.3499	(0.76-1.10)	0.78369	1		0.52961														0.45123	135	425	213	41	75	46	3	332	168	30	0.57062	1333	135	0.722472	0.52177	0.0442035	0.804597	3	rs7542788	1
NTHL1	rs11876	1324	0.96	(0.66-1.40)	0.8472	1	1		0.86	0.2289	(0.68-1.09)	0.7763	1		0.59917														0.84555	1	257	312	104	47	61	15	194	245	85	0.58831	1320	1	0.248978	0.559936	0.597361	0.265	1	rs938891	14
NTHL1	rs2531210	1304	1.14	(0.77-1.67)	0.5054	1	1		1.05	0.6674	(0.82-1.33)	1	1		0.69541														0.36841	146	272	305	101	56	46	21	218	244	67	0.59276	1330	146	0.409157	0.344894	0.402198	0.678031	1	rs1405655	19
NTHL1	rs2516740	1327	1.05	(0.74-1.50)	0.7666	1	1		0.98	0.8729	(0.79-1.21)	1	1		0.70173														0.13692	112	476	183	16	88	31	4	398	110	18	0.59672	1324	112	0.749428	0.687462	0.466853	1		rs11876	16
NTHL1	rs12447809	1297	0.86	(0.59-1.25)	0.4431	0.9773	1		0.87	0.2321	(0.70-1.08)	0.74927	1		0.936														0.39585	98	175	334	170	28	66	28	139	281	109	0.60287	1330	98	0.833099	0.703903	0.503081	0.584824	7	rs6982453	8
NTHL1	rs2516734	1328	1.02	(0.67-1.55)	0.906	1	1		1.03	0.8001	(0.81-1.31)	1	1		0.97726														0.22486	149	464	163	47	94	24	6	345	146	36	0.6235	1325	149	0.177014	0.55747	0.767542	1	2	rs2445837	19
OGG1	rs2072668	1330	0.77	(0.56-1.07)	0.1211	0.27476	1		0.9	0.2852	(0.75-1.08)	0.56494	1		0.351														0.39414	153	236	316	119	50	49	23	192	255	79	0.6255	1319	153	0.523504	0.631895	0.391014	1	2	rs2087058	12
OGG1	rs159153	1330	1.2	(0.89-1.61)	0.2196	0.32871	1		1.09	0.3207	(0.91-1.30)	0.46351	1		0.5396														0.9168	96	313	259	107	57	48	19	252	203	73	0.62906	1331	96	0.0941526	0.790999	1	1		rs1062219	8
OGG1	rs159159	1314	1.13	(0.83-1.54)	0.4059	0.4059	1		1.08	0.3689	(0.90-1.30)	0.3689	1		0.77														0.18618	17	289	272	118	55	50	18	238	182	110	0.62913	1332	17	0.633801	1	1	0.0371934	1	rs509360	11
PARP1	rs12568297	1331	0.86	(0.63-1.17)	0.3419	0.9158	1		1.11	0.2202	(0.93-1.33)	0.78264	1		0.09732														0.02737	168	343	264	73	55	60	9	263	234	34	0.65732	1335	168	0.0243776	1	0.380501	0.752734	2	rs3810378	19
PARP1	rs3219110	1331	0.83	(0.62-1.11)	0.2183	0.78402	1		1.04	0.625	(0.88-1.23)	1	1		0.13265														0.9395	48	366	251	61	68	43	13	279	203	48	0.66137	1332	48	0.447339	1	0.366546	0.425075		rs3744358	17
PARP1	rs12567614	1333	0.9	(0.67-1.20)	0.482	1	1		1.11	0.2059	(0.94-1.32)	0.76331	1		0.15351														0.42439	145	352	249	61	67	41	15	283	200	38	0.66107	1306	145	0.438695	0.151341	0.858622	1	1	rs4802703	19
PARP1	rs2048424	1315	1.15	(0.87-1.54)	0.3053	0.88676	1		0.95	0.5585	(0.80-1.12)	1	1		0.1783														0.12015	103	559	111	9	101	19	4	422	104	4	0.67774	1333	103	0.821197	1	0.255227	1		rs3729851	8
PARP1	rs6668851	1333	1.09	(0.80-1.48)	0.5555	1	1		0.89	0.2307	(0.74-1.07)	0.79027	1		0.2044														0.95258	136	505	160	14	91	29	4	394	124	13	0.6819	1334	136	0.856043	1	0.754977	1	3	rs3219142	1
PARP1	rs3219119	1298	1.14	(0.85-1.52)	0.3674	1	1		0.95	0.5666	(0.80-1.12)	1	1		0.22323														0.95217	176	463	197	18	86	34	4	362	151	18	0.69471	1333	176	0.429475	0.55236	0.0429095	1		rs2682588	19
PARP1	rs2136875	1330	1.09	(0.82-1.44)	0.5376	1	1		0.93	0.4297	(0.78-1.10)	0.9558	1		0.2855														0.66419	134	428	210	35	76	44	3	333	168	26	0.69355	1323	134	0.860506	0.636558	0.0716973	0.804597	3	rs747658	1
PARP1	rs907190	1333	1.14	(0.82-1.58)	0.4279	1	1		0.97	0.7717	(0.79-1.18)	1	1		0.34661														0.31172	105	478	168	12	88	28	6	381	132	11	0.69412	1304	105	0.0105415	0.278266	0.824243	0.378559		rs2531210	16
PARP1	rs2570367	1335	1.12	(0.82-1.55)	0.4551	1	1		0.97	0.8258	(0.80-1.18)	1	1		0.39155														0.329	9	271	321	85	48	66	9	215	239	71	0.69737	1325	9	0.425683	0.0386373	1	0.644569	2	rs999692	14
PARP1	rs10915989	1331	0.94	(0.66-1.34)	0.7583	1	1		1.08	0.4635	(0.87-1.33)	1	1		0.45926														0.69441	23	453	196	26	85	36	3	351	153	27	0.69945	1330	23	0.840974	0.657528	0.766222	0.246203	3	rs10405655	19
PARP1	rs7542788	1333	1.04	(0.74-1.47)	0.7861	1	1		0.94	0.5994	(0.77-1.15)	1	1		0.57273														0.6571	106	402	238	35	78	37	9	308	192	28	0.70091	1327	106	0.0938937	0.704654	0.408147	1		rs2516740	16
PARP1	rs3219142	1334	0.98	(0.66-1.45)	0.9448	1	1		1.07	0.5678	(0.84-1.36)	1	1		0.68028														0.93628	37	287	272	115	51	52	21	228	220	81	0.71839	1327	37	0.0728001	0.777506	0.734829	0.137485	1	rs251692	19
PARP1	rs747658	1323	1.04	(0.74-1.48)	0.7906	1	1		0.97	0.8155	(0.79-1.19)	1	1		0.69469														0.98135	26	197	326	152	34	60	28	148	255	126	0.72657	1326	26	0.916733	0.332559	0.499896	0.767815	2	rs3730898	19
PARP1	rs8679	1321	1.08	(0.75-1.54)	0.6716	1	1		1.02	0.8515	(0.81-1.27)	1	1		0.76384														0.95095	167	464	197	17	86	34	4	362	151	17	0.73555	1332	167	0.522711	1	0.0429095	1	2	rs2854510	19
POLB	rs2272615	1331	0.73	(0.46-1.14)	0.1672	0.23788	1		1.11	0.35	(0.88-1.40)	0.46715	1		0.05716														0.90305	178	549	114	16	102	19	3	422	98	11	0.74392	1334	178	1	1	0.700292	0.812049	1	rs3213344	19
POLB	rs2073664	1335	0.74	(0.45-1.20)	0.2334	0.27066	1		0.95	0.7365	(0.74-1.22)	1	1		0.30453														0.24017	20	284	286	109	49	53	22	240	191	99	0.75169	1333	20	0.636988	0.211722	0.61489	0.0633629	1	rs174545	11
POLB	rs2953983	1333	0.74	(0.45-1.20)	0.233	0.27252	1		0.95	0.703	(0.74-1.22)	1	1		0.31557														0.66478	8	433	219	28	82	36	6	352	150	26	0.75508	1332	8	1	0.716706	0.797835	1	1	rs2319196	14
POLB	rs2979895	1332	0.74	(0.45-1.21)	0.2383	0.26445	1		0.94	0.6399	(0.73-1.20)	1	1		0.34512														0.44913	130	464	188	19	81	36	5	376	130	22	0.76309	1321	130	0.307069	0.318549	0.765223	1	3	rs8679	1
POLB	rs2976244	1332	0.76	(0.47-1.22)	0.2626	0.2626	1		0.92	0.5342	(0.72-1.18)	1	1		0.42435														0.48523	118	362	237	69	60	50	11	261	203	61	0.76959	1314	118	0.240351	0.058318	1	0.620287		rs159159	3
POLD1	rs3219337	1317	1.13	(0.80-1.59)	0.459	0.89792	1		0.91	0.3967	(0.73-1.13)	0.83185	1		0.217														0.95457	52	327	274	78	61	48	14	263	214	54	0.78093	1333	52	0.244678	0.47728	0.598056	0.104191	1	rs4660849	1
POLD1	rs2546551	1314	0.91	(0.69-1.22)	0.561	1	1		1.09	0.2903	(0.92-1.30)	0.77824	1		0.23104														0.97872	51	327	271	75	61	49	13	263	211	53	0.78565	1323	51	0.237237	0.47728	0.59232	0.156559	1	rs2185549	1
POLD1	rs2244095	1268	0.78	(0.50-1.21)	0.2766	0.75889	1		1	0.9661	(0.78-1.28)	1	1		0.26482														0.89077	31	287	279	112	49	51	24	228	209	94	0.78979	1333	31	0.207551	0.356359	1	0.13142	2	rs8100261	19
POLD1	rs1405655	1330	0.98	(0.73-1.32)	0.9452	1	1		0.91	0.304	(0.76-1.08)	0.74629	1		0.59351														0.89645	3	231	320	121	37	64	21	177	251	96	0.80642	1318	3	0.157971	1	1	0.364387	1	rs938889	14
POLD1	rs2445837	1325	0.87	(0.57-1.32)	0.5273	1	1		0.97	0.8076	(0.77-1.22)	1	1		0.62131														0.67465	27	484	173	21	87	32	4	358	153	20	0.82495	1332	27	0.80499	0.650124	0.306879	0.221765	1	rs3730912	19
POLD1	rs4802703	1306	1.02	(0.75-1.39)	0.8683	1	1		0.95	0.643	(0.79-1.15)	1	1		0.66199														0.05714	162	302	254	77	53	55	9	240	217	36	0.83272	1243	162	0.107079	0.321824	0.656426	0.341998	1	rs1799778	19
SMUG1	rs2233921	1324	1.34	(1.01-1.79)	0.0403	0.19628	1		0.92	0.3785	(0.77-1.10)	0.87667	1		0.01143														0.91136	40	292	273	115	50	53	21	230	220	81	0.83927	1335	40	0.0736192	0.779806	0.864569	0.13142	1	rs156639	19
SMUG1	rs2279400	1332	1.36	(1.03-1.81)	0.0289	0.15885	1		0.97	0.7688	(0.82-1.15)	1	1		0.02008														0.54624	36	491	165	22	89	31	4	361	152	16	0.85374	1331	36	0.801404	0.351848	0.282298	0.393935	1	rs3731014	19
SMUG1	rs3087404	1333	1.34	(1.01-1.78)	0.0398	0.20506	1		0.96	0.6607	(0.81-1.13)	1	1		0.02257														0.39364	179	298	296	82	46	62	15	208	254	69	0.86047	1330	179	0.452893	0.152092	0.115683	0.0752614	2	rs3213255	19
SMUG1	rs2029166	1320	1.3	(0.97-1.74)	0.0762	0.29759	1		0.94	0.5433	(0.79-1.13)	1	1		0.03749														0.3298	74	301	290	88	51	62	11	235	218	77	0.86204	1333	74	0.60874	0.420856	0.586767	1		rs13273672	8
SMUG1	rs4759345	1320	0.83	(0.62-1.11)	0.2291	0.63075	1		1.09	0.2939	(0.92-1.29)	0.84016	1		0.0728														0.39051	77	382	238	52	69	49	5	301	194	29	0.9039	1319	77	0.631381	0.324825	0.329373	0.16967	7	rs1874546	8
SMUG1	rs971	1334	0.9	(0.67-1.21)	0.5149	1	1		1.08	0.3586	(0.91-1.29)	0.8915	1		0.23956														0.48332	81	404	210	41	72	46	4	319	177	25	0.90401	1298	81	0.716936	0.368656	0.416057	0.152075	7	rs8180912	8
SMUG1	rs7296239	1330	1.16	(0.87-1.54)	0.2842	0.65968	1		1.03	0.6664	(0.87-1.22)	1	1		0.42626														0.30675	70	301	274	78	53	55	7	245	202	55	0.91183	1270	70	1	1	1	0.0190533	9	rs2088349	8
SMUG1	rs2087058	1319	0.86	(0.65-1.14)	0.3174	0.65539	1		0.93	0.3952	(0.78-1.09)	0.86088	1		0.62493														0.42694	62	366	264	46	71	41	12	273	220	38	0.92131	1331	62	0.315275	0.407128	0.543787	0.535804	4	rs804279	8
SMUG1	rs17108960	1334	0.96	(0.67-1.39)	0.8629	1	1		0.98	0.8759	(0.78-1.22)	1	1		0.94015														0.73185	175	518	139	20	95	26	3	409	112	9	0.92216	1331	175	0.103116	1	0.82178	0.314996		rs767540	19
XRCC1	rs1001581	1329	1.04	(0.78-1.39)	0.7508	1	1		0.91	0.2924	(0.76-1.08)	0.84882	1		0.35466														0.52534	61	326	254	88	60	53	10	246	211	66	0.9355	1314	61	0.348943	0.695515	0.301497	0.0731097	1	rs3809547	15
XRCC1	rs3213282	1315	0.96	(0.72-1.29)	0.8158	1	1		1.08	0.3544	(0.91-1.28)	0.89613	1		0.44161														0.17798	109	420	211	29	86	29	6	348	138	30	0.93606	1297	109	0.242067	0.684586	0.764919	1		rs12447809	16
XRCC1	rs3810378	1335	1.01	(0.74-1.36)	0.938	1	1		0.94	0.5337	(0.78-1.13)	1	1		0.65805														0.79452	56	502	157	17	93	28	3	376	138	14	0.93632	1328	56	0.228769	0.474991	1	0.1599	1	rs3893383	1
XRCC1	rs2682588	1333	0.93	(0.64-1.36)	0.742	1	1		1.01	0.905	(0.81-1.26)	1	1		0.69338														0.62721	155	470	185	24	82	39	3	378	133	20	0.9402	1334	155	0.562185	1	0.467259	1	2	rs17108960	12
XRCC1	rs2854510	1332	0.94	(0.65-1.37)	0.7835	1	1		1.01	0.9071	(0.81-1.26)	1	1		0.73455														0.31939	172	298	301	79	44	63	16	211	246	74	0.94592	1332	172	0.520557	0.412992	0.0497936	0.103196	1	rs2030404	19
XRCC1	rs3213344	1334	0.99	(0.62-1.58)	0.9897	1	1		1.07	0.5815	(0.82-1.40)	1	1		0.74237														0.77985	59	233	289	152	42	53	27	190	232	102	0.94618	1320	59	0.20365	0.515748	0.125383	0.175449	1	rs11853141	15
XRCC1	rs1799778	1243	0.92	(0.68-1.25)	0.6188	1	1		0.89	0.2357	(0.74-1.07)	0.78692	1		0.83292														0.6788	28	463	186	26	84	36	3	356	146	27	0.95723	1327	28	1	1	0.541471	0.100079	3	rs2007183	19
XRCC1	rs3213255	1330	1.1	(0.81-1.48)	0.5226	1	1		1.13	0.1687	(0.94-1.35)	0.67624	1		0.86039														0.67228	71	385	241	51	72	46	6	308	190	30	0.96586	1329	71	1	0.610734	1	0.0632738	9	rs2645447	8
XRCC1	rs767540	1331	0.94	(0.63-1.42)	0.7899	1	1		0.96	0.7841	(0.75-1.23)	1	1		0.92205														0.78	58	311	274	93	58	54	12	237	220	72	0.97571	1331	58	0.298979	0.847933	0.548424	0.104191	1	rs4462560	15
XRCC1	rs2030404	1332	1.16	(0.86-1.57)	0.3089	0.90077	1		1.15	0.1122	(0.96-1.37)	0.5336	1		0.94593														0.80443	166	187	337	152	36	64	24	160	252	117	0.97601	1329	166	0.04402	0.0072144	0.50246	0.655447		rs3817	19
XRCC1	rs3817	1329	0.94	(0.71-1.23)	0.6751	1	1		0.93	0.4518	(0.79-1.10)	0.93912	1		0.97601														0.69408	110	498	165	13	95	25	4	382	134	12	0.97727	1328	110	0.483023	0.513244	1	1		rs2516734	16
a Excludes 21 individuals who characterized their race/ethnic group as "other"; b Per allele ORs and 95%confidence intervals computed among using multinomial logistic regression assuming a log-additive model and adjusting for age,examdate, sex, clinic, study phase, race ; c Crude p-value corrected for multiple comparisons using PACT ; d Pathway wide (ppathway) p-value based on Bonferroni correcti…
[truncated: 5 more columns]
